# Supplementary material for: Modelling Skylarks (Alauda arvensis) to Predict Impacts of Changes in Land Management and Policy: Development and Testing of an Agent-Based Model
Source: PLoS One. 2013 Jun 6;8(6):e65803. doi: 10.1371/journal.pone.0065803 (PMC3675089; doi:10.1371/journal.pone.0065803)
Supplement: Supporting Information S4 — The skylark ODdox as a zipped archive. (ZIP) [file pone.0065803.s004.zip]

Archive with 857 entries (857 files):
- Skylark_ODdox/_a_l_ma_s_s___cmd_line_8cpp.html
- Skylark_ODdox/_a_l_ma_s_s___cmd_line_8cpp.js
- Skylark_ODdox/_a_l_ma_s_s___setup_8h.html
- Skylark_ODdox/_a_l_ma_s_s___setup_8h.js
- Skylark_ODdox/_binary_map_base_8cpp.html
- Skylark_ODdox/_binary_map_base_8h.html
- Skylark_ODdox/_boost_random_generators_8h.html
- Skylark_ODdox/_boost_random_generators_8h.js
- Skylark_ODdox/_c_i_p_e_landscape_maker_8h.html
- Skylark_ODdox/_landscape_8cpp.html
- Skylark_ODdox/_landscape_8cpp.js
- Skylark_ODdox/_movement_map_8cpp.html
- Skylark_ODdox/_movement_map_8cpp.js
- Skylark_ODdox/_movement_map_8h.html
- Skylark_ODdox/_page1.html
- Skylark_ODdox/_population_manager_8cpp.html
- Skylark_ODdox/_population_manager_8cpp.js
- Skylark_ODdox/_position_map_8cpp.html
- Skylark_ODdox/_position_map_8cpp.js
- Skylark_ODdox/_references___o_d_dox_8h.html
- Skylark_ODdox/_rodenticide_8cpp.html
- Skylark_ODdox/_rodenticide_8cpp.js
- Skylark_ODdox/_rodenticide_8h.html
- Skylark_ODdox/_rodenticide_8h.js
- Skylark_ODdox/_skylark___o_ddox_8txt.html
- Skylark_ODdox/_skylark_configs_8cpp.html
- Skylark_ODdox/_skylark_configs_8cpp.js
- Skylark_ODdox/annotated.html
- Skylark_ODdox/annotated.js
- Skylark_ODdox/bc_s.png
- Skylark_ODdox/bdwn.png
- Skylark_ODdox/calendar_8cpp.html
- Skylark_ODdox/calendar_8cpp.js
- Skylark_ODdox/calendar_8h.html
- Skylark_ODdox/calendar_8h.js
- Skylark_ODdox/class_a_point.html
- Skylark_ODdox/class_a_point.js
- Skylark_ODdox/class_a_point-members.html
- Skylark_ODdox/class_active_pit.html
- Skylark_ODdox/class_active_pit.js
- Skylark_ODdox/class_active_pit-members.html
- Skylark_ODdox/class_adult_skylark__struct.html
- Skylark_ODdox/class_adult_skylark__struct.js
- Skylark_ODdox/class_adult_skylark__struct-members.html
- Skylark_ODdox/class_agro_chem_industry_cereal_farm1.html
- Skylark_ODdox/class_agro_chem_industry_cereal_farm1.js
- Skylark_ODdox/class_agro_chem_industry_cereal_farm1-members.html
- Skylark_ODdox/class_agro_chem_industry_cereal_farm2.html
- Skylark_ODdox/class_agro_chem_industry_cereal_farm2.js
- Skylark_ODdox/class_agro_chem_industry_cereal_farm2-members.html
- Skylark_ODdox/class_agro_chem_industry_cereal_farm3.html
- Skylark_ODdox/class_agro_chem_industry_cereal_farm3.js
- Skylark_ODdox/class_agro_chem_industry_cereal_farm3-members.html
- Skylark_ODdox/class_amenity_grass.html
- Skylark_ODdox/class_amenity_grass.js
- Skylark_ODdox/class_amenity_grass-members.html
- Skylark_ODdox/class_animal_position.html
- Skylark_ODdox/class_animal_position.js
- Skylark_ODdox/class_animal_position-members.html
- Skylark_ODdox/class_bait_location.html
- Skylark_ODdox/class_bait_location.js
- Skylark_ODdox/class_bait_location-members.html
- Skylark_ODdox/class_bare_rock.html
- Skylark_ODdox/class_bare_rock.js
- Skylark_ODdox/class_bare_rock-members.html
- Skylark_ODdox/class_beetle_bank.html
- Skylark_ODdox/class_beetle_bank.js
- Skylark_ODdox/class_beetle_bank-members.html
- Skylark_ODdox/class_binary_map_base.html
- Skylark_ODdox/class_binary_map_base.js
- Skylark_ODdox/class_binary_map_base-members.html
- Skylark_ODdox/class_building.html
- Skylark_ODdox/class_building.js
- Skylark_ODdox/class_building-members.html
- Skylark_ODdox/class_built_up_with_parkland.html
- Skylark_ODdox/class_built_up_with_parkland.js
- Skylark_ODdox/class_built_up_with_parkland-members.html
- Skylark_ODdox/class_calendar.html
- Skylark_ODdox/class_calendar.js
- Skylark_ODdox/class_calendar-members.html
- Skylark_ODdox/class_cfg_base.html
- Skylark_ODdox/class_cfg_base.js
- Skylark_ODdox/class_cfg_base-members.html
- Skylark_ODdox/class_cfg_bool.html
- Skylark_ODdox/class_cfg_bool.js
- Skylark_ODdox/class_cfg_bool-members.html
- Skylark_ODdox/class_cfg_float.html
- Skylark_ODdox/class_cfg_float.js
- Skylark_ODdox/class_cfg_float-members.html
- Skylark_ODdox/class_cfg_int.html
- Skylark_ODdox/class_cfg_int.js
- Skylark_ODdox/class_cfg_int-members.html
- Skylark_ODdox/class_cfg_str.html
- Skylark_ODdox/class_cfg_str.js
- Skylark_ODdox/class_cfg_str-members.html
- Skylark_ODdox/class_coast.html
- Skylark_ODdox/class_coast.js
- Skylark_ODdox/class_coast-members.html
- Skylark_ODdox/class_compare_farm_num.html
- Skylark_ODdox/class_compare_farm_num.js
- Skylark_ODdox/class_compare_farm_num-members.html
- Skylark_ODdox/class_compare_state.html
- Skylark_ODdox/class_compare_state.js
- Skylark_ODdox/class_compare_state_r.html
- Skylark_ODdox/class_compare_state_r.js
- Skylark_ODdox/class_compare_state_r-members.html
- Skylark_ODdox/class_compare_state-members.html
- Skylark_ODdox/class_compare_x.html
- Skylark_ODdox/class_compare_x.js
- Skylark_ODdox/class_compare_x-members.html
- Skylark_ODdox/class_compare_y.html
- Skylark_ODdox/class_compare_y.js
- Skylark_ODdox/class_compare_y-members.html
- Skylark_ODdox/class_configurator.html
- Skylark_ODdox/class_configurator.js
- Skylark_ODdox/class_configurator-members.html
- Skylark_ODdox/class_coniferous_forest.html
- Skylark_ODdox/class_coniferous_forest.js
- Skylark_ODdox/class_coniferous_forest-members.html
- Skylark_ODdox/class_conv_marginal_jord.html
- Skylark_ODdox/class_conv_marginal_jord.js
- Skylark_ODdox/class_conv_marginal_jord-members.html
- Skylark_ODdox/class_conventional_cattle.html
- Skylark_ODdox/class_conventional_cattle.js
- Skylark_ODdox/class_conventional_cattle-members.html
- Skylark_ODdox/class_conventional_pig.html
- Skylark_ODdox/class_conventional_pig.js
- Skylark_ODdox/class_conventional_pig-members.html
- Skylark_ODdox/class_conventional_plant.html
- Skylark_ODdox/class_conventional_plant.js
- Skylark_ODdox/class_conventional_plant-members.html
- Skylark_ODdox/class_copse.html
- Skylark_ODdox/class_copse.js
- Skylark_ODdox/class_copse-members.html
- Skylark_ODdox/class_crop.html
- Skylark_ODdox/class_crop.js
- Skylark_ODdox/class_crop_data.html
- Skylark_ODdox/class_crop_data.js
- Skylark_ODdox/class_crop_data-members.html
- Skylark_ODdox/class_crop_growth.html
- Skylark_ODdox/class_crop_growth.js
- Skylark_ODdox/class_crop_growth-members.html
- Skylark_ODdox/class_crop_rotation.html
- Skylark_ODdox/class_crop_rotation.js
- Skylark_ODdox/class_crop_rotation-members.html
- Skylark_ODdox/class_crop-members.html
- Skylark_ODdox/class_deciduous_forest.html
- Skylark_ODdox/class_deciduous_forest.js
- Skylark_ODdox/class_deciduous_forest-members.html
- Skylark_ODdox/class_edge_growing_points.html
- Skylark_ODdox/class_edge_growing_points.js
- Skylark_ODdox/class_edge_growing_points-members.html
- Skylark_ODdox/class_farm.html
- Skylark_ODdox/class_farm.js
- Skylark_ODdox/class_farm_manager.html
- Skylark_ODdox/class_farm_manager.js
- Skylark_ODdox/class_farm_manager-members.html
- Skylark_ODdox/class_farm-members.html
- Skylark_ODdox/class_field.html
- Skylark_ODdox/class_field.js
- Skylark_ODdox/class_field_boundary.html
- Skylark_ODdox/class_field_boundary.js
- Skylark_ODdox/class_field_boundary-members.html
- Skylark_ODdox/class_field-members.html
- Skylark_ODdox/class_forest_element.html
- Skylark_ODdox/class_forest_element.js
- Skylark_ODdox/class_forest_element-members.html
- Skylark_ODdox/class_freshwater.html
- Skylark_ODdox/class_freshwater.js
- Skylark_ODdox/class_freshwater-members.html
- Skylark_ODdox/class_garden.html
- Skylark_ODdox/class_garden.js
- Skylark_ODdox/class_garden-members.html
- Skylark_ODdox/class_green_element.html
- Skylark_ODdox/class_green_element.js
- Skylark_ODdox/class_green_element-members.html
- Skylark_ODdox/class_heath.html
- Skylark_ODdox/class_heath.js
- Skylark_ODdox/class_heath-members.html
- Skylark_ODdox/class_hedge_bank.html
- Skylark_ODdox/class_hedge_bank.js
- Skylark_ODdox/class_hedge_bank-members.html
- Skylark_ODdox/class_hedges.html
- Skylark_ODdox/class_hedges.js
- Skylark_ODdox/class_hedges-members.html
- Skylark_ODdox/class_i_d_map.html
- Skylark_ODdox/class_i_d_map.js
- Skylark_ODdox/class_i_d_map-members.html
- Skylark_ODdox/class_l_e.html
- Skylark_ODdox/class_l_e.js
- Skylark_ODdox/class_l_e___type_class.html
- Skylark_ODdox/class_l_e___type_class.js
- Skylark_ODdox/class_l_e___type_class-members.html
- Skylark_ODdox/class_l_e-members.html
- Skylark_ODdox/class_landscape.html
- Skylark_ODdox/class_landscape.js
- Skylark_ODdox/class_landscape-members.html
- Skylark_ODdox/class_large_road.html
- Skylark_ODdox/class_large_road.js
- Skylark_ODdox/class_large_road-members.html
- Skylark_ODdox/class_low_priority.html
- Skylark_ODdox/class_low_priority.js
- Skylark_ODdox/class_low_priority-members.html
- Skylark_ODdox/class_map_error_msg.html
- Skylark_ODdox/class_map_error_msg.js
- Skylark_ODdox/class_map_error_msg-members.html
- Skylark_ODdox/class_marsh.html
- Skylark_ODdox/class_marsh.js
- Skylark_ODdox/class_marsh-members.html
- Skylark_ODdox/class_mixed_forest.html
- Skylark_ODdox/class_mixed_forest.js
- Skylark_ODdox/class_mixed_forest-members.html
- Skylark_ODdox/class_movement_map.html
- Skylark_ODdox/class_movement_map.js
- Skylark_ODdox/class_movement_map16.html
- Skylark_ODdox/class_movement_map16.js
- Skylark_ODdox/class_movement_map16-members.html
- Skylark_ODdox/class_movement_map-members.html
- Skylark_ODdox/class_natural_grass.html
- Skylark_ODdox/class_natural_grass.js
- Skylark_ODdox/class_natural_grass-members.html
- Skylark_ODdox/class_nestling__struct.html
- Skylark_ODdox/class_nestling__struct.js
- Skylark_ODdox/class_nestling__struct-members.html
- Skylark_ODdox/class_no_pesticide_base_farm.html
- Skylark_ODdox/class_no_pesticide_base_farm.js
- Skylark_ODdox/class_no_pesticide_base_farm-members.html
- Skylark_ODdox/class_no_pesticide_no_p_farm.html
- Skylark_ODdox/class_no_pesticide_no_p_farm.js
- Skylark_ODdox/class_no_pesticide_no_p_farm-members.html
- Skylark_ODdox/class_non_veg_element.html
- Skylark_ODdox/class_non_veg_element.js
- Skylark_ODdox/class_non_veg_element-members.html
- Skylark_ODdox/class_orchard.html
- Skylark_ODdox/class_orchard.js
- Skylark_ODdox/class_orchard_band.html
- Skylark_ODdox/class_orchard_band.js
- Skylark_ODdox/class_orchard_band-members.html
- Skylark_ODdox/class_orchard_grass.html
- Skylark_ODdox/class_orchard_grass.js
- Skylark_ODdox/class_orchard_grass-members.html
- Skylark_ODdox/class_orchard-members.html
- Skylark_ODdox/class_organic_cattle.html
- Skylark_ODdox/class_organic_cattle.js
- Skylark_ODdox/class_organic_cattle-members.html
- Skylark_ODdox/class_organic_pig.html
- Skylark_ODdox/class_organic_pig.js
- Skylark_ODdox/class_organic_pig-members.html
- Skylark_ODdox/class_organic_plant.html
- Skylark_ODdox/class_organic_plant.js
- Skylark_ODdox/class_organic_plant-members.html
- Skylark_ODdox/class_parkland.html
- Skylark_ODdox/class_parkland.js
- Skylark_ODdox/class_parkland-members.html
- Skylark_ODdox/class_perm_pasture.html
- Skylark_ODdox/class_perm_pasture.js
- Skylark_ODdox/class_perm_pasture_low_yield.html
- Skylark_ODdox/class_perm_pasture_low_yield.js
- Skylark_ODdox/class_perm_pasture_low_yield-members.html
- Skylark_ODdox/class_perm_pasture_tussocky.html
- Skylark_ODdox/class_perm_pasture_tussocky.js
- Skylark_ODdox/class_perm_pasture_tussocky-members.html
- Skylark_ODdox/class_perm_pasture-members.html
- Skylark_ODdox/class_permanent_setaside.html
- Skylark_ODdox/class_permanent_setaside.js
- Skylark_ODdox/class_permanent_setaside-members.html
- Skylark_ODdox/class_pesticide.html
- Skylark_ODdox/class_pesticide.js
- Skylark_ODdox/class_pesticide_trial_control.html
- Skylark_ODdox/class_pesticide_trial_control.js
- Skylark_ODdox/class_pesticide_trial_control-members.html
- Skylark_ODdox/class_pesticide_trial_toxic_control.html
- Skylark_ODdox/class_pesticide_trial_toxic_control.js
- Skylark_ODdox/class_pesticide_trial_toxic_control-members.html
- Skylark_ODdox/class_pesticide_trial_treatment.html
- Skylark_ODdox/class_pesticide_trial_treatment.js
- Skylark_ODdox/class_pesticide_trial_treatment-members.html
- Skylark_ODdox/class_pesticide-members.html
- Skylark_ODdox/class_pit_disused.html
- Skylark_ODdox/class_pit_disused.js
- Skylark_ODdox/class_pit_disused-members.html
- Skylark_ODdox/class_point.html
- Skylark_ODdox/class_point.js
- Skylark_ODdox/class_point-members.html
- Skylark_ODdox/class_polygon_data_vector.html
- Skylark_ODdox/class_polygon_data_vector.js
- Skylark_ODdox/class_polygon_data_vector-members.html
- Skylark_ODdox/class_population___manager.html
- Skylark_ODdox/class_population___manager.js
- Skylark_ODdox/class_population___manager-members.html
- Skylark_ODdox/class_position_map.html
- Skylark_ODdox/class_position_map.js
- Skylark_ODdox/class_position_map-members.html
- Skylark_ODdox/class_pre_fledgeling__struct.html
- Skylark_ODdox/class_pre_fledgeling__struct.js
- Skylark_ODdox/class_pre_fledgeling__struct-members.html
- Skylark_ODdox/class_railway.html
- Skylark_ODdox/class_railway.js
- Skylark_ODdox/class_railway-members.html
- Skylark_ODdox/class_raster_map.html
[truncated: 557 more entries]
