# Supplementary material for: Modelling Skylarks (Alauda arvensis) to Predict Impacts of Changes in Land Management and Policy: Development and Testing of an Agent-Based Model
Source: PLoS One. 2013 Jun 6;8(6):e65803. doi: 10.1371/journal.pone.0065803 (PMC3675089; doi:10.1371/journal.pone.0065803)
Supplement: Supporting Information S4 — The skylark ODdox as a zipped archive. (ZIP) [file pone.0065803.s004.zip › Skylark_ODdox/_a_l_ma_s_s___cmd_line_8cpp.js]

var _a_l_ma_s_s___cmd_line_8cpp =
[
    [ "_CRT_SECURE_NO_DEPRECATE", "_a_l_ma_s_s___cmd_line_8cpp.html#a411c46599e926f8cdf49c63957255359", null ],
    [ "BeginningOfMonth", "_a_l_ma_s_s___cmd_line_8cpp.html#a30c761c3a3d3d9ec9666a8b6219f4c2c", null ],
    [ "boost_random010000", "_a_l_ma_s_s___cmd_line_8cpp.html#af8d2cd609ec71a9396369dc74bdb959a", null ],
    [ "CloseDownSim", "_a_l_ma_s_s___cmd_line_8cpp.html#a64faf662817cd17fecf102f7c4ce9ac2", null ],
    [ "CreateLandscape", "_a_l_ma_s_s___cmd_line_8cpp.html#a8b159fa2561061ae44e241be9d15e473", null ],
    [ "CreatePopulationManager", "_a_l_ma_s_s___cmd_line_8cpp.html#ad00fe61de93f4b31db3bfeff0f79f4b7", null ],
    [ "delay", "_a_l_ma_s_s___cmd_line_8cpp.html#abb05e3d33057db1a5bbadcbf0772397f", null ],
    [ "DumpVegAreaData", "_a_l_ma_s_s___cmd_line_8cpp.html#a652a69268c8a0562964be3f50fb45f18", null ],
    [ "FloatToDouble", "_a_l_ma_s_s___cmd_line_8cpp.html#a327e4557e9f02a3d7c82acbc0236f8f7", null ],
    [ "g_chance_gen01000", "_a_l_ma_s_s___cmd_line_8cpp.html#afb6ab42f935dcf2a734715f000cc3628", null ],
    [ "g_chance_gen010000", "_a_l_ma_s_s___cmd_line_8cpp.html#a19ef7970408b67b32442a87230d3898e", null ],
    [ "g_generator", "_a_l_ma_s_s___cmd_line_8cpp.html#aae2c98d38b56c44a138e231b7fa262eb", null ],
    [ "g_rand_uni", "_a_l_ma_s_s___cmd_line_8cpp.html#a69f831472034c4bc4042e30e038bca71", null ],
    [ "g_uni_dist", "_a_l_ma_s_s___cmd_line_8cpp.html#a453bb89e78e5334be830090b5364f306", null ],
    [ "GetProbeInput_ini", "_a_l_ma_s_s___cmd_line_8cpp.html#a1fcf223550aadbba48ac1be6f58cd06a", null ],
    [ "ImpactProbeReport", "_a_l_ma_s_s___cmd_line_8cpp.html#aed7ce81e53f5407b84885ae429e3ac3d", null ],
    [ "main", "_a_l_ma_s_s___cmd_line_8cpp.html#ae66f6b31b5ad750f1fe042a706a4e3d4", null ],
    [ "PredProbeReportDay0", "_a_l_ma_s_s___cmd_line_8cpp.html#ab32fdd554ebbd34a644cd5307a9083b6", null ],
    [ "ProbeReport", "_a_l_ma_s_s___cmd_line_8cpp.html#a9e952b0137cdaa2041031a7148fd2c2d", null ],
    [ "random", "_a_l_ma_s_s___cmd_line_8cpp.html#ae332c49409b456c1fdf005ea53d6a20e", null ],
    [ "ReadBatchINI", "_a_l_ma_s_s___cmd_line_8cpp.html#a5d707ab3405b9cb12c87905d287d03a7", null ],
    [ "RunTheSim", "_a_l_ma_s_s___cmd_line_8cpp.html#a0ab965ff2135ca154d446278126208ca", null ],
    [ "SpeciesSpecificActions", "_a_l_ma_s_s___cmd_line_8cpp.html#afddd635e2ac4aae9a9b4e15a5c724666", null ],
    [ "SpeciesSpecificReporting", "_a_l_ma_s_s___cmd_line_8cpp.html#a98264b6ba9dffea49826b5b44e60ed96", null ],
    [ "cfg_DayInMonth", "_a_l_ma_s_s___cmd_line_8cpp.html#a3a50c68a7d211c884fadb22488926b30", null ],
    [ "cfg_dumpvegjan", "_a_l_ma_s_s___cmd_line_8cpp.html#aec5d58558909c36bd6b6d4347e7cdc3a", null ],
    [ "cfg_dumpvegjanfile", "_a_l_ma_s_s___cmd_line_8cpp.html#a59e51aadf9e13145df8f44b529dde878", null ],
    [ "cfg_dumpvegjune", "_a_l_ma_s_s___cmd_line_8cpp.html#aba48ecaa9a00bd3c31bf27aaaa1c9008", null ],
    [ "cfg_dumpvegjunefile", "_a_l_ma_s_s___cmd_line_8cpp.html#a1ea48a9ab254ba3bfd839f3a5414d508", null ],
    [ "cfg_fixed_random_sequence", "_a_l_ma_s_s___cmd_line_8cpp.html#a589080cbddb7d7369d4b60ad4af4e4bc", null ],
    [ "cfg_UseEasyPop", "_a_l_ma_s_s___cmd_line_8cpp.html#a2511771a93d49ca9555e2ce6c00e5306", null ],
    [ "cfg_VoleCatastrophe_interval", "_a_l_ma_s_s___cmd_line_8cpp.html#a3c553c409f398c5476b6a898d04ab9be", null ],
    [ "cfg_VoleCatastrophe_mortality", "_a_l_ma_s_s___cmd_line_8cpp.html#ac4803300b2ddd6ee957d990fa4876ce5", null ],
    [ "cfg_VoleCatastrophe_on", "_a_l_ma_s_s___cmd_line_8cpp.html#a3f57e6bd918d3491834fc0076d99c172", null ],
    [ "g_ALandscape", "_a_l_ma_s_s___cmd_line_8cpp.html#ad45acc09d6cbcdc1be118934553ce64d", null ],
    [ "g_AManager", "_a_l_ma_s_s___cmd_line_8cpp.html#a86f6c665d868b497ee17855df792c9d7", null ],
    [ "g_chance_gen01000", "_a_l_ma_s_s___cmd_line_8cpp.html#a26d20de6c6676a7186071fbf3dc42798", null ],
    [ "g_chance_gen010000", "_a_l_ma_s_s___cmd_line_8cpp.html#a0f712bef76e9165ce7abca2035ba8f68", null ],
    [ "g_files", "_a_l_ma_s_s___cmd_line_8cpp.html#aa20b92656426fd024725552f554a1b50", null ],
    [ "g_NoOfPredProbes", "_a_l_ma_s_s___cmd_line_8cpp.html#a5a599a6b28f126f55b755142763b584b", null ],
    [ "g_NoProbes", "_a_l_ma_s_s___cmd_line_8cpp.html#a9448f515a22c87ce1ef0374a4a80d334", null ],
    [ "g_PredatorManager", "_a_l_ma_s_s___cmd_line_8cpp.html#a5274a021de2d3b1238ed7fabf5cfce67", null ],
    [ "g_Predfiles", "_a_l_ma_s_s___cmd_line_8cpp.html#a8005c17eae3d29004c4dcd540dc9efc0", null ],
    [ "g_PredResultsDir", "_a_l_ma_s_s___cmd_line_8cpp.html#ab9c4cc3c524d7cdf9303debcb3afdb70", null ],
    [ "g_randmaxp", "_a_l_ma_s_s___cmd_line_8cpp.html#a2b9c793ce5d60bb7be0c233b7526355d", null ],
    [ "g_ResultsDir", "_a_l_ma_s_s___cmd_line_8cpp.html#aadc765111ea3098ab730f2c254bfefb5", null ],
    [ "g_Species", "_a_l_ma_s_s___cmd_line_8cpp.html#a8ced5b217c93162eb1df386ba10987c3", null ],
    [ "g_Steps", "_a_l_ma_s_s___cmd_line_8cpp.html#aaaf5cf85ce24a2ea01700cffa20d56f3", null ],
    [ "g_time", "_a_l_ma_s_s___cmd_line_8cpp.html#a25744fe0e719907588532cec11d57c48", null ],
    [ "g_torun", "_a_l_ma_s_s___cmd_line_8cpp.html#a0ca34af4962279d15e93c41f6f3487cb", null ],
    [ "g_Year", "_a_l_ma_s_s___cmd_line_8cpp.html#a2a471a7eef139b7c8737265018fe3a22", null ]
];
