# Supplementary material for: Modelling Skylarks (Alauda arvensis) to Predict Impacts of Changes in Land Management and Policy: Development and Testing of an Agent-Based Model
Source: PLoS One. 2013 Jun 6;8(6):e65803. doi: 10.1371/journal.pone.0065803 (PMC3675089; doi:10.1371/journal.pone.0065803)
Supplement: Supporting Information S4 — The skylark ODdox as a zipped archive. (ZIP) [file pone.0065803.s004.zip › Skylark_ODdox/_a_l_ma_s_s___setup_8h.js]

var _a_l_ma_s_s___setup_8h =
[
    [ "__64bit", "_a_l_ma_s_s___setup_8h.html#a58bb7a8afb5736950f88eabdcdad64ef", null ],
    [ "PointerInt", "_a_l_ma_s_s___setup_8h.html#aa2d9fa46ce7fe9cc789e58414ce27419", null ],
    [ "uint32", "_a_l_ma_s_s___setup_8h.html#a2d1b1629d28b170900249aaa0b8eed1e", null ],
    [ "uint64", "_a_l_ma_s_s___setup_8h.html#aa1ecd706231939c9e9e1000243867da7", null ]
];
