# Supplementary material for: Modelling Skylarks (Alauda arvensis) to Predict Impacts of Changes in Land Management and Policy: Development and Testing of an Agent-Based Model
Source: PLoS One. 2013 Jun 6;8(6):e65803. doi: 10.1371/journal.pone.0065803 (PMC3675089; doi:10.1371/journal.pone.0065803)
Supplement: Supporting Information S4 — The skylark ODdox as a zipped archive. (ZIP) [file pone.0065803.s004.zip › Skylark_ODdox/_boost_random_generators_8h.js]

var _boost_random_generators_8h =
[
    [ "base_generator_type", "_boost_random_generators_8h.html#a2baf46e6664a738ae36a60d6ecc031de", null ],
    [ "distribution_type", "_boost_random_generators_8h.html#ac901dc6437e224fc136b3236704cff8c", null ],
    [ "gen_type_int", "_boost_random_generators_8h.html#a3ecc8e2652c4c82dd149166bc5be7fd0", null ]
];
