# Supplementary material for: Modelling Skylarks (Alauda arvensis) to Predict Impacts of Changes in Land Management and Policy: Development and Testing of an Agent-Based Model
Source: PLoS One. 2013 Jun 6;8(6):e65803. doi: 10.1371/journal.pone.0065803 (PMC3675089; doi:10.1371/journal.pone.0065803)
Supplement: Supporting Information S4 — The skylark ODdox as a zipped archive. (ZIP) [file pone.0065803.s004.zip › Skylark_ODdox/_landscape_8cpp.js]

var _landscape_8cpp =
[
    [ "cfg_AddBeetleBanks", "_landscape_8cpp.html#aa497e8854a63d5e35b22f8b25e35ec54", null ],
    [ "cfg_BeetleBankChance", "_landscape_8cpp.html#a8adec3981a53491c527835f4be170e2a", null ],
    [ "cfg_BeetleBankMaxArea", "_landscape_8cpp.html#a0c4fa88a7fdd5493333ea461a51bc97f", null ],
    [ "cfg_BeetleBankWidth", "_landscape_8cpp.html#aa208292f7650c54220761f7505022d57", null ],
    [ "cfg_CalculateCentroids", "_landscape_8cpp.html#a686fea6e4f8b3d90cc4f52a88415264e", null ],
    [ "cfg_dumpvegjan", "_landscape_8cpp.html#a0f82dc6b8aa05d06cd1a8ddfa235708a", null ],
    [ "cfg_dumpvegjanfile", "_landscape_8cpp.html#a84c4c0183880a7fb2f98d6eabb59d755", null ],
    [ "cfg_dumpvegjune", "_landscape_8cpp.html#afea8e8d744ce6b6fc6d3311cb3755585", null ],
    [ "cfg_dumpvegjunefile", "_landscape_8cpp.html#a34f4286c602c18ebcd25dabaac68c759", null ],
    [ "cfg_fungi_app_prop", "_landscape_8cpp.html#a534d3fa6c32cfee63fe5036e5da5e6b7", null ],
    [ "cfg_greg_app_prop", "_landscape_8cpp.html#a987d9965800dbea0292bb893a098e011", null ],
    [ "cfg_HedgeSubtypeMaximum", "_landscape_8cpp.html#adddc6aef11f2bb59c327c5a8500d7a45", null ],
    [ "cfg_HedgeSubtypeMinimum", "_landscape_8cpp.html#aa4e561f1b27ba2cb2088d96c0245199a", null ],
    [ "cfg_herbi_app_prop", "_landscape_8cpp.html#a9a4e2683f9f2a9190dbd47a98ed7a8e9", null ],
    [ "cfg_ins_app_prop", "_landscape_8cpp.html#aa936d2ad60eadb9722ae38182ca10228", null ],
    [ "cfg_l_treatment_size", "_landscape_8cpp.html#a5f29cd8e2811312ec2be206d383c0a0c", null ],
    [ "cfg_l_treatment_x", "_landscape_8cpp.html#a4d2559f100c1be41dd2bd3e589a5054b", null ],
    [ "cfg_l_treatment_y", "_landscape_8cpp.html#aa9502f73b3397c35364a382fdd7333b5", null ],
    [ "cfg_l_usecustompoly", "_landscape_8cpp.html#aa8956980b4217e1b2e66643ef7ed201f", null ],
    [ "cfg_map_usesoiltypes", "_landscape_8cpp.html#abfbccc271126a6478f0a37fd14a15f09", null ],
    [ "cfg_mintownbuildingdistance", "_landscape_8cpp.html#ad0f16a7996309b7ce2c0668b2a4843b6", null ],
    [ "cfg_mintownbuildingnumber", "_landscape_8cpp.html#ae98c30c1d360d4b662ffc80a3e6e4762", null ],
    [ "cfg_pesticidetesttype", "_landscape_8cpp.html#a12772295e791ed982c4761a60bb75594", null ],
    [ "cfg_productapplicendyear", "_landscape_8cpp.html#a6c7c394ebb0abefa0d9b93ec85e3802d", null ],
    [ "cfg_productapplicstartyear", "_landscape_8cpp.html#a1924f142cdda2329c7c0d123add2a67e", null ],
    [ "cfg_rodenticide_enable", "_landscape_8cpp.html#af2c895fe1d1c03b3cb644c2d6bfe320e", null ],
    [ "cfg_rodenticide_reporting_enable", "_landscape_8cpp.html#ad72b77e32fb74e73e6431577a5b4eb74", null ],
    [ "cfg_silage_prop", "_landscape_8cpp.html#a04bfbd0d95c851c051c40d7b5001e8fa", null ],
    [ "cfg_strigling_prop", "_landscape_8cpp.html#a31f7ee75e908bbcfce32f94488e1dc0f", null ],
    [ "g_landscape_p", "_landscape_8cpp.html#a9d8558e829a73a223cc74a0f221e754c", null ],
    [ "g_SpeedyDivides", "_landscape_8cpp.html#aea5c72d50ef5a287479eeb33624bedea", null ],
    [ "l_map_art_hedgebanks", "_landscape_8cpp.html#a4d822b121f31ee8c71fba9d888bb2b32", null ],
    [ "l_map_chameleon_replace_num", "_landscape_8cpp.html#adfee847d8d629237adf43c58a1c968de", null ],
    [ "l_map_check_polygon_xref", "_landscape_8cpp.html#af6c2a7c0f4b8a03da6ace4b7dd01f245", null ],
    [ "l_map_CIPEmaker_enable", "_landscape_8cpp.html#aa42d01d9b95b65e898cb5cb08de47884", null ],
    [ "l_map_cropcurves_file", "_landscape_8cpp.html#a4b9fba73e4cd26bcef1fe43dc89bd8e4", null ],
    [ "l_map_dump_enable", "_landscape_8cpp.html#a7fdd0639ef0f4e6a26a368de678297fa", null ],
    [ "l_map_dump_event_enable", "_landscape_8cpp.html#a6a1e425d266de171a64f8b503171fc49", null ],
    [ "l_map_dump_event_x1", "_landscape_8cpp.html#a91541a0a6d2e1c95a50b9a30b78e1d79", null ],
    [ "l_map_dump_event_x2", "_landscape_8cpp.html#a44371290efe915fd37010d6a449c0ab8", null ],
    [ "l_map_dump_event_y1", "_landscape_8cpp.html#a801ba0c23a4a493cf77a071e4984e37c", null ],
    [ "l_map_dump_event_y2", "_landscape_8cpp.html#aec6420546ba3a6228f108c90e5c4d616", null ],
    [ "l_map_dump_exit", "_landscape_8cpp.html#a1216a4afa9f070a117a5d33c0201114f", null ],
    [ "l_map_dump_gfx_enable", "_landscape_8cpp.html#a4b421c39c3d93c7ba265eaee1bba9a3d", null ],
    [ "l_map_dump_gfx_file", "_landscape_8cpp.html#a16e203983689a7db7cd8e2c0b2968e05", null ],
    [ "l_map_dump_map_file", "_landscape_8cpp.html#af86a238a08f204c130359f153f1abab1", null ],
    [ "l_map_dump_margin_file", "_landscape_8cpp.html#a90a4512b028d370eee071478357b278f", null ],
    [ "l_map_dump_poly_file", "_landscape_8cpp.html#ab05813d21b29dbd42ed9b804f1d27731", null ],
    [ "l_map_dump_treatcounts_enable", "_landscape_8cpp.html#aefc7b1de4efffc4d5d4b0c7d911e8247", null ],
    [ "l_map_dump_treatcounts_file", "_landscape_8cpp.html#a20daa9008dca752dacb132eba5086a71", null ],
    [ "l_map_dump_veg_enable", "_landscape_8cpp.html#a9e203cecda662cb56ffbf707c17f95d5", null ],
    [ "l_map_dump_veg_x", "_landscape_8cpp.html#ac518bfe31b4c167c7f66aa1df1d6be8d", null ],
    [ "l_map_dump_veg_y", "_landscape_8cpp.html#a6266ba869f69861da049046538dc5978", null ],
    [ "l_map_exit_on_zero_area", "_landscape_8cpp.html#a282d6cfb9bd76d6f120e7f38306871b5", null ],
    [ "l_map_map_file", "_landscape_8cpp.html#ad015b90a6ce38bddfca324c9a19106dd", null ],
    [ "l_map_no_pesticide_fields", "_landscape_8cpp.html#a24c51df8197d9cda4689a45a015e51b2", null ],
    [ "l_map_poly_file", "_landscape_8cpp.html#a49afa464d547f0c2137bc88bb29eefef", null ],
    [ "l_map_print_version_info", "_landscape_8cpp.html#adc7516dd5844a459c7f61802d73f27b9", null ],
    [ "l_map_renumberpolys", "_landscape_8cpp.html#a6afcd5ba067f189d8662dbada91461aa", null ],
    [ "l_map_umargin_width", "_landscape_8cpp.html#a14d490982c65e570ccbdd05b298845ef", null ],
    [ "l_map_weather_file", "_landscape_8cpp.html#ab4f07902aef621de90ae20d27710e65b", null ],
    [ "l_pest_enable_pesticide_engine", "_landscape_8cpp.html#a8a5140a4350f7a88bfdccf7a71ab5f78", null ],
    [ "m_polymapping", "_landscape_8cpp.html#a04079771d80185acc414b9968445fb15", null ],
    [ "version_date", "_landscape_8cpp.html#aafcac164d7c2fae97ae59697d654d172", null ],
    [ "version_major", "_landscape_8cpp.html#ace5613962a5d7fb7f24025d8a240fcba", null ],
    [ "version_minor", "_landscape_8cpp.html#a0962812216eb934a7592210f03449597", null ],
    [ "version_revision", "_landscape_8cpp.html#a8eebc3859a8fc3b50c229492a8c2e49e", null ]
];
