# Supplementary material for: Modelling Skylarks (Alauda arvensis) to Predict Impacts of Changes in Land Management and Policy: Development and Testing of an Agent-Based Model
Source: PLoS One. 2013 Jun 6;8(6):e65803. doi: 10.1371/journal.pone.0065803 (PMC3675089; doi:10.1371/journal.pone.0065803)
Supplement: Supporting Information S4 — The skylark ODdox as a zipped archive. (ZIP) [file pone.0065803.s004.zip › Skylark_ODdox/_movement_map_8cpp.js]

var _movement_map_8cpp =
[
    [ "_CRT_SECURE_NO_DEPRECATE", "_movement_map_8cpp.html#a411c46599e926f8cdf49c63957255359", null ]
];
