# Supplementary material for: Modelling Skylarks (Alauda arvensis) to Predict Impacts of Changes in Land Management and Policy: Development and Testing of an Agent-Based Model
Source: PLoS One. 2013 Jun 6;8(6):e65803. doi: 10.1371/journal.pone.0065803 (PMC3675089; doi:10.1371/journal.pone.0065803)
Supplement: Supporting Information S4 — The skylark ODdox as a zipped archive. (ZIP) [file pone.0065803.s004.zip › Skylark_ODdox/_population_manager_8cpp.js]

var _population_manager_8cpp =
[
    [ "CompareState", "class_compare_state.html", "class_compare_state" ],
    [ "CompareStateR", "class_compare_state_r.html", "class_compare_state_r" ],
    [ "CompareX", "class_compare_x.html", "class_compare_x" ],
    [ "CompareY", "class_compare_y.html", "class_compare_y" ],
    [ "_CRTDBG_MAP_ALLOC", "_population_manager_8cpp.html#afc30e481f763a8d68a861dba91be7316", null ],
    [ "cfg_CatastropheEventStartYear", "_population_manager_8cpp.html#a177637e5a3f1bd9359f039130885cf04", null ],
    [ "cfg_CIPEGridOutput_day", "_population_manager_8cpp.html#a7500f0d99e9fc0b6e587b2dd73b3f4a7", null ],
    [ "cfg_CIPEGridOutput_day_b", "_population_manager_8cpp.html#aded8c02c3dee2a2a76e7e55a66f4ba8a", null ],
    [ "cfg_CIPEGridOutput_filename", "_population_manager_8cpp.html#a31cc030f88e17423c4fc0d0cdced2d63", null ],
    [ "cfg_CIPEGridOutput_filenameB", "_population_manager_8cpp.html#ac682781e92a08490a4e3c34b554d39ea", null ],
    [ "cfg_CIPEGridOutput_Interval", "_population_manager_8cpp.html#a6ea332978693fd902438764cc596ec46", null ],
    [ "cfg_CIPEGridOutput_used", "_population_manager_8cpp.html#abdb92639466c049fa172763e01c41a39", null ],
    [ "cfg_CipeGridSize", "_population_manager_8cpp.html#a0c621f1bd73fa9737a72566ef387c48f", null ],
    [ "cfg_DayInMonth", "_population_manager_8cpp.html#a3a50c68a7d211c884fadb22488926b30", null ],
    [ "cfg_fixed_random_sequence", "_population_manager_8cpp.html#a0a4e5d1dae877ca8fcf17593aa4001fe", null ],
    [ "cfg_pm_eventfrequency", "_population_manager_8cpp.html#af8c2414073be0e575cbfc6502c3ef0c4", null ],
    [ "cfg_pm_eventsize", "_population_manager_8cpp.html#ae3eb991d4f7c5183d06720c41ab23831", null ],
    [ "cfg_ReallyBigOutput_day1", "_population_manager_8cpp.html#a7b0bbe0a9ba24397ec60cda3f69d81cf", null ],
    [ "cfg_ReallyBigOutput_day2", "_population_manager_8cpp.html#a9d3313509e72d77ca273875b09a1e2fa", null ],
    [ "cfg_ReallyBigOutput_day3", "_population_manager_8cpp.html#aff37c71f9f2d6b14fee1fcff6da75209", null ],
    [ "cfg_ReallyBigOutput_day4", "_population_manager_8cpp.html#a4f7fedf0871da91bcacba7310121d769", null ],
    [ "cfg_ReallyBigOutput_filename", "_population_manager_8cpp.html#a4af52df544bba683030365f37a42d5ce", null ],
    [ "cfg_ReallyBigOutput_interval", "_population_manager_8cpp.html#aae942b85cb9b87e0d48aa842c0ced9fa", null ],
    [ "cfg_ReallyBigOutput_used", "_population_manager_8cpp.html#a12e26ba1dfca58221fa578efa191df3e", null ],
    [ "cfg_ReallyBigOutputFirstYear", "_population_manager_8cpp.html#af702071bab71979cb25804943b551598", null ],
    [ "cfg_RipleysOutput_day", "_population_manager_8cpp.html#afdfcabda9fff3aaef5cc1b92c93665a9", null ],
    [ "cfg_RipleysOutput_filename", "_population_manager_8cpp.html#a987cf704009a7efa12ef8c8e86637246", null ],
    [ "cfg_RipleysOutput_interval", "_population_manager_8cpp.html#a1120da5b3e19101dca4985122b34f2f8", null ],
    [ "cfg_RipleysOutput_used", "_population_manager_8cpp.html#a64ac7c8350e599aeea32262488d65fe5", null ],
    [ "cfg_RipleysOutputFirstYear", "_population_manager_8cpp.html#a9f4fcf7fb16277db203b94bb788545e6", null ],
    [ "cfg_RipleysOutputMonthly_used", "_population_manager_8cpp.html#ab64a6ed1b9fe4c4ebec9b5c3c7304f3f", null ],
    [ "cfg_VoleCatastrophe_interval", "_population_manager_8cpp.html#a3c553c409f398c5476b6a898d04ab9be", null ],
    [ "cfg_VoleCatastrophe_mortality", "_population_manager_8cpp.html#ac4803300b2ddd6ee957d990fa4876ce5", null ],
    [ "cfg_VoleCatastrophe_on", "_population_manager_8cpp.html#a3f57e6bd918d3491834fc0076d99c172", null ],
    [ "g_str", "_population_manager_8cpp.html#aa4730bc3c71023dbe2bbbd790bf1feb0", null ]
];
