# Supplementary material for: Modelling Skylarks (Alauda arvensis) to Predict Impacts of Changes in Land Management and Policy: Development and Testing of an Agent-Based Model
Source: PLoS One. 2013 Jun 6;8(6):e65803. doi: 10.1371/journal.pone.0065803 (PMC3675089; doi:10.1371/journal.pone.0065803)
Supplement: Supporting Information S4 — The skylark ODdox as a zipped archive. (ZIP) [file pone.0065803.s004.zip › Skylark_ODdox/_position_map_8cpp.js]

var _position_map_8cpp =
[
    [ "__3264divide", "_position_map_8cpp.html#a59f31edbfb6520b3d0df751b78a59571", null ],
    [ "__3264minus0", "_position_map_8cpp.html#af9e8e4a01dc580e5c8248069544403ca", null ],
    [ "__3264minus1", "_position_map_8cpp.html#a91bb2d3ec32587678335eb0cc3690a8d", null ]
];
