# Supplementary material for: Modelling Skylarks (Alauda arvensis) to Predict Impacts of Changes in Land Management and Policy: Development and Testing of an Agent-Based Model
Source: PLoS One. 2013 Jun 6;8(6):e65803. doi: 10.1371/journal.pone.0065803 (PMC3675089; doi:10.1371/journal.pone.0065803)
Supplement: Supporting Information S4 — The skylark ODdox as a zipped archive. (ZIP) [file pone.0065803.s004.zip › Skylark_ODdox/_rodenticide_8cpp.js]

var _rodenticide_8cpp =
[
    [ "cfg_rodenticide_BLcountry_AnnFreq", "_rodenticide_8cpp.html#a38801f55d90112ed80253af9a88ff844", null ],
    [ "cfg_rodenticide_BLcountry_Length", "_rodenticide_8cpp.html#a115adaa6fb2390e3dd18a43468c7ee57", null ],
    [ "cfg_rodenticide_BLtown_AnnFreq", "_rodenticide_8cpp.html#a8e9decf4796e184b12e092f628edaee4", null ],
    [ "cfg_rodenticide_BLtown_Length", "_rodenticide_8cpp.html#a2dcf8fb02749fadfbdf6b0471b445553", null ],
    [ "cfg_rodenticide_BLwoodland_AnnFreq", "_rodenticide_8cpp.html#a2d1df99acb8b04ffaef39770cfaf6229", null ],
    [ "cfg_rodenticide_BLwoodland_Length", "_rodenticide_8cpp.html#aa2ac79099df189b55c71116aa91137e0", null ],
    [ "cfg_rodenticide_deathRate", "_rodenticide_8cpp.html#a21ef7ea433a82fe1b24e42806d5478b8", null ],
    [ "cfg_rodenticide_diffusionRate", "_rodenticide_8cpp.html#a67f1f8cabeb5eb70eb63bb438d17c574", null ],
    [ "cfg_rodenticide_dumpmapday", "_rodenticide_8cpp.html#a961e8e31e686a97750cab89856e3ac89", null ],
    [ "cfg_rodenticide_dumpmapendyear", "_rodenticide_8cpp.html#a8d0fdcec5b561c763949a2c9923b53e7", null ],
    [ "cfg_rodenticide_dumpmapstartyear", "_rodenticide_8cpp.html#a432d5f92fba5ed7c1aaeb6f9b1a4e871", null ],
    [ "cfg_rodenticide_dumppolyendyear", "_rodenticide_8cpp.html#a9ecb56eaac3108b9a5c13ef13f772acb", null ],
    [ "cfg_rodenticide_dumppolyinterval", "_rodenticide_8cpp.html#a56a750fc3c758a9a8737754e16fa29ca", null ],
    [ "cfg_rodenticide_dumppolystartyear", "_rodenticide_8cpp.html#a7ce8a0a235e1442cac55eb65ad736ed9", null ],
    [ "cfg_rodenticide_gridsize", "_rodenticide_8cpp.html#a433507cb1463b527c4c3e09bfa844f08", null ],
    [ "cfg_rodenticide_immigrationRate", "_rodenticide_8cpp.html#a211d32ca0d4744ae5cd5f0a4854ae21b", null ],
    [ "g_rand_uni", "_rodenticide_8cpp.html#a5cfac1c241c9d03cf170d3f2902302ea", null ]
];
