# Supplementary material for: Modelling Skylarks (Alauda arvensis) to Predict Impacts of Changes in Land Management and Policy: Development and Testing of an Agent-Based Model
Source: PLoS One. 2013 Jun 6;8(6):e65803. doi: 10.1371/journal.pone.0065803 (PMC3675089; doi:10.1371/journal.pone.0065803)
Supplement: Supporting Information S4 — The skylark ODdox as a zipped archive. (ZIP) [file pone.0065803.s004.zip › Skylark_ODdox/_rodenticide_8h.js]

var _rodenticide_8h =
[
    [ "BaitLocation", "class_bait_location.html", "class_bait_location" ],
    [ "RodenticideManager", "class_rodenticide_manager.html", "class_rodenticide_manager" ],
    [ "TTypesBaitLocation", "_rodenticide_8h.html#a82f23a3a1fe224a70de9ba4f62aafe21", [
      [ "tbl_town", "_rodenticide_8h.html#a82f23a3a1fe224a70de9ba4f62aafe21a7e91905f6f8b774b62e84740b48b9d70", null ],
      [ "tbl_country", "_rodenticide_8h.html#a82f23a3a1fe224a70de9ba4f62aafe21a29f0ac6b5fcbbb417c9e171b316ea70b", null ],
      [ "tbl_woodland", "_rodenticide_8h.html#a82f23a3a1fe224a70de9ba4f62aafe21a3ac1787d1346c77b0aeda00d94b20fe4", null ],
      [ "tbl_foobar", "_rodenticide_8h.html#a82f23a3a1fe224a70de9ba4f62aafe21a06c68bccc99077c58f9fcaf126906713", null ]
    ] ]
];
