# Supplementary material for: Modelling Skylarks (Alauda arvensis) to Predict Impacts of Changes in Land Management and Policy: Development and Testing of an Agent-Based Model
Source: PLoS One. 2013 Jun 6;8(6):e65803. doi: 10.1371/journal.pone.0065803 (PMC3675089; doi:10.1371/journal.pone.0065803)
Supplement: Supporting Information S4 — The skylark ODdox as a zipped archive. (ZIP) [file pone.0065803.s004.zip › Skylark_ODdox/_skylark_configs_8cpp.js]

var _skylark_configs_8cpp =
[
    [ "cfg_adultreturnmort", "_skylark_configs_8cpp.html#abd1739785f82d28713381aa6bdc3f921", null ],
    [ "cfg_Breed_Res_Thresh1", "_skylark_configs_8cpp.html#a291e647e2a90a3a48c6365ea5d549450", null ],
    [ "cfg_ClutchMortProb", "_skylark_configs_8cpp.html#af647a4457aa78800412ae9cec4d7f348", null ],
    [ "cfg_ConversionEffReduc", "_skylark_configs_8cpp.html#a24ba0f69fb6079c62e6f6d14f638aa08", null ],
    [ "cfg_Cooling_Rate_Eggs", "_skylark_configs_8cpp.html#a3db2ad0827ece84e563c215c09236699", null ],
    [ "cfg_densityconstant_a", "_skylark_configs_8cpp.html#a618c1ae86cf4ecea7cc59f83a62b1918", null ],
    [ "cfg_densityconstant_b", "_skylark_configs_8cpp.html#af8c3020e6f05a38e836243e5b69d50f0", null ],
    [ "cfg_densityconstant_c", "_skylark_configs_8cpp.html#a9979ddffc359aced7f4d6b216b3927c4", null ],
    [ "cfg_EggTemp", "_skylark_configs_8cpp.html#a1f6085885369c91fc6fb340729f1e9a1", null ],
    [ "cfg_EM_Nestling_a", "_skylark_configs_8cpp.html#adb0f35e005ae89cc37429458c00b7939", null ],
    [ "cfg_EM_Nestling_b", "_skylark_configs_8cpp.html#a37e4a33e7671a46a2534d31be3e22e1c", null ],
    [ "cfg_fecundity_reduc", "_skylark_configs_8cpp.html#a545c1e9d67880316945a2585290c3d87", null ],
    [ "cfg_fecundity_reduc_chance", "_skylark_configs_8cpp.html#ace777b4aff3c02fa436862f39d379bec", null ],
    [ "cfg_FemaleMinTerritoryAcceptScore", "_skylark_configs_8cpp.html#aa4afac472a5560dbcd0d0b3a168f460d", null ],
    [ "cfg_FoodTripsPerDay", "_skylark_configs_8cpp.html#a10a576c72cd8375002e0bd9a43bc3de7", null ],
    [ "cfg_heightconstant_a", "_skylark_configs_8cpp.html#a0c102f0d6e8e52b02255bdee0aeacb80", null ],
    [ "cfg_heightconstant_b", "_skylark_configs_8cpp.html#adfee60cddc830661e1765551969e27e5", null ],
    [ "cfg_heightconstant_c", "_skylark_configs_8cpp.html#afe641e20d43142771906da40ae42059f", null ],
    [ "cfg_hindconstantD_b", "_skylark_configs_8cpp.html#ab3338eab11cf633934724944749d26d8", null ],
    [ "cfg_hindconstantH_b", "_skylark_configs_8cpp.html#a73f61adb8ad494ece0ac289947fc0216", null ],
    [ "cfg_HQualityBareEarth", "_skylark_configs_8cpp.html#a8bd132ef3d042a749c46db7308b840c2", null ],
    [ "cfg_HQualityHedge", "_skylark_configs_8cpp.html#a0edf4d5d3247b0316d65db286dc4712b", null ],
    [ "cfg_HQualityHedgeScrub", "_skylark_configs_8cpp.html#a2bc49286422993856f591101f2923793", null ],
    [ "cfg_HQualityMetalRoad", "_skylark_configs_8cpp.html#abb49ad39d0a1f3d9491b1b83c2d84202", null ],
    [ "cfg_HQualityNeutral", "_skylark_configs_8cpp.html#a3840c6b615c4587e3ce5db3e37f1873f", null ],
    [ "cfg_HQualityOpenTallVeg", "_skylark_configs_8cpp.html#a8a157e9e54ad3fa60bfc93d285ed9123", null ],
    [ "cfg_HQualityTall", "_skylark_configs_8cpp.html#ad365009aa8a66e2b01bd0261f4787bd8", null ],
    [ "cfg_HQualityTall2", "_skylark_configs_8cpp.html#a95cfd37fec06e2456f986383958e492e", null ],
    [ "cfg_HQualityTallVeg", "_skylark_configs_8cpp.html#afaac75c3f6b2c8cb027c2e3fb5e0b95a", null ],
    [ "cfg_HQualityTrack", "_skylark_configs_8cpp.html#a1dd9ccbcff640de4db83841d16e805eb", null ],
    [ "cfg_HQualityVeg30cm", "_skylark_configs_8cpp.html#a6e1d17e57903a8baf1060bcd5c6b4f45", null ],
    [ "cfg_HQualityWater", "_skylark_configs_8cpp.html#a959f1fab4e50cf3db43ca17be603382c", null ],
    [ "cfg_insecticide_direct_mortE", "_skylark_configs_8cpp.html#a067a1bfa51a488c5e96e8a9efbb22b1d", null ],
    [ "cfg_insecticide_direct_mortF", "_skylark_configs_8cpp.html#a13385a0f3f30b005c4aefd7317f80eb2", null ],
    [ "cfg_insecticide_direct_mortM", "_skylark_configs_8cpp.html#a05b3ff03706f8d2cb626c5c05e65d5f2", null ],
    [ "cfg_insecticide_direct_mortN", "_skylark_configs_8cpp.html#a07cccb710dd7ec82a41c5636a185a48e", null ],
    [ "cfg_insecticide_direct_mortP", "_skylark_configs_8cpp.html#aa855447f2bfa91bfb6d342623a1a4d5d", null ],
    [ "cfg_juvreturnmort", "_skylark_configs_8cpp.html#a83a6fc909a6c1787be84004b7c245385", null ],
    [ "cfg_MaleSplitScale", "_skylark_configs_8cpp.html#ac0081547771a98b78f4b058b289fe6e5", null ],
    [ "cfg_maxfeedrain", "_skylark_configs_8cpp.html#a6dee803161ad77531fa86469c8e60408", null ],
    [ "cfg_MD_Threshold", "_skylark_configs_8cpp.html#a6a296327d5e9e9449af832a656bac63d", null ],
    [ "cfg_MeanExtractionRatePerMinute", "_skylark_configs_8cpp.html#a339744228408022d7bcfd9cebaa46a96", null ],
    [ "cfg_MeanHatchingWeight", "_skylark_configs_8cpp.html#a6bbb10ff0b42c17389bbae51a6a634a1", null ],
    [ "cfg_MinDaysToHatch", "_skylark_configs_8cpp.html#a9b374273410c8517f3059eb5d48afa2b", null ],
    [ "cfg_NestLeavingChance", "_skylark_configs_8cpp.html#a0ab4f3de91567d977e67f6e84ff87253", null ],
    [ "cfg_NestLeavingWeight", "_skylark_configs_8cpp.html#ad7cc35b09f55ce21ffae7b28c58fb6c4", null ],
    [ "cfg_NestlingMortProb", "_skylark_configs_8cpp.html#aa4c0135ab5dbf9eb10d2bed513a2e236", null ],
    [ "cfg_NestPlacementMinQual", "_skylark_configs_8cpp.html#ad54054978acc4f04c18decfd947f4f65", null ],
    [ "cfg_PatchyPremium", "_skylark_configs_8cpp.html#a0a875b20d67e767c35f44f80cee2d2c9", null ],
    [ "cfg_PEmax", "_skylark_configs_8cpp.html#ab14f6119570882bb723641d281e9ebc7", null ],
    [ "cfg_PreFledgeMortProb", "_skylark_configs_8cpp.html#a9070e29bd5852a9c68bcfe7f1e28b296", null ],
    [ "cfg_rainhindpow", "_skylark_configs_8cpp.html#aff13db082dafc9d6059b7aec0b352353", null ],
    [ "cfg_sk_triplength", "_skylark_configs_8cpp.html#ac3249f5bf0efddc497da93e3380fa799", null ],
    [ "cfg_SkScrapesPremiumII", "_skylark_configs_8cpp.html#a648035d15cc09cc62c3ad4e5f4f4104f", null ],
    [ "cfg_SkStartNos", "_skylark_configs_8cpp.html#af35e6437ba47700c131ce5b4260dee08", null ],
    [ "cfg_SkTramlinesPremium", "_skylark_configs_8cpp.html#abb7c2a76c95f43eaca9dd3bd469275c0", null ],
    [ "cfg_Skylark_female_Biodegredation", "_skylark_configs_8cpp.html#af8537ee3bc5f8cbf3d5496519e6d2dfe", null ],
    [ "cfg_Skylark_female_NOEL", "_skylark_configs_8cpp.html#ab9cea8794c43dbba52a88791e4261b72", null ],
    [ "cfg_Skylark_male_Biodegredation", "_skylark_configs_8cpp.html#a0c59c6cc2c4480e818e623cfce4560f5", null ],
    [ "cfg_Skylark_male_NOEL", "_skylark_configs_8cpp.html#a50089fe999d83eb4e9e992ddb05943f5", null ],
    [ "cfg_Skylark_nestling_Biodegredation", "_skylark_configs_8cpp.html#a22c9020fe95bb07314a466b75d79b1b9", null ],
    [ "cfg_Skylark_nestling_NOEL", "_skylark_configs_8cpp.html#abd3121d063787809b66bb890147d703a", null ],
    [ "cfg_Skylark_prefledegling_Biodegredation", "_skylark_configs_8cpp.html#af3a65c3483921bfe276df64409d53722", null ],
    [ "cfg_Skylark_prefledegling_NOEL", "_skylark_configs_8cpp.html#a1eaa0d32bd15b26f9bb810ee9438b024", null ],
    [ "cfg_strigling_clutch", "_skylark_configs_8cpp.html#a892880ff1b85892acd7f51a688a14ff0", null ],
    [ "cfg_strigling_nestling", "_skylark_configs_8cpp.html#a8e967d9932214b27a353eda4347f9943", null ],
    [ "cfg_strigling_preflg", "_skylark_configs_8cpp.html#ad933a37268c6786b840c2be05be56a2a", null ],
    [ "cfg_temphindpow", "_skylark_configs_8cpp.html#a424ed1e4bdf582e46d9d7a71926c739d", null ],
    [ "cfg_tramline_foraging", "_skylark_configs_8cpp.html#ac28700cd6492191875fecdba868dbe9a", null ]
];
