# Supplementary material for: Modelling Skylarks (Alauda arvensis) to Predict Impacts of Changes in Land Management and Policy: Development and Testing of an Agent-Based Model
Source: PLoS One. 2013 Jun 6;8(6):e65803. doi: 10.1371/journal.pone.0065803 (PMC3675089; doi:10.1371/journal.pone.0065803)
Supplement: Supporting Information S4 — The skylark ODdox as a zipped archive. (ZIP) [file pone.0065803.s004.zip › Skylark_ODdox/annotated.js]

var annotated =
[
    [ "std", null, null ],
    [ "ActivePit", "class_active_pit.html", "class_active_pit" ],
    [ "aDate", "structa_date.html", "structa_date" ],
    [ "AdultSkylark_struct", "class_adult_skylark__struct.html", "class_adult_skylark__struct" ],
    [ "AgroChemIndustryCerealFarm1", "class_agro_chem_industry_cereal_farm1.html", "class_agro_chem_industry_cereal_farm1" ],
    [ "AgroChemIndustryCerealFarm2", "class_agro_chem_industry_cereal_farm2.html", "class_agro_chem_industry_cereal_farm2" ],
    [ "AgroChemIndustryCerealFarm3", "class_agro_chem_industry_cereal_farm3.html", "class_agro_chem_industry_cereal_farm3" ],
    [ "AmenityGrass", "class_amenity_grass.html", "class_amenity_grass" ],
    [ "AnimalPosition", "class_animal_position.html", "class_animal_position" ],
    [ "APoint", "class_a_point.html", "class_a_point" ],
    [ "BaitLocation", "class_bait_location.html", "class_bait_location" ],
    [ "BareRock", "class_bare_rock.html", "class_bare_rock" ],
    [ "BeetleBank", "class_beetle_bank.html", "class_beetle_bank" ],
    [ "BinaryMapBase", "class_binary_map_base.html", "class_binary_map_base" ],
    [ "Building", "class_building.html", "class_building" ],
    [ "BuiltUpWithParkland", "class_built_up_with_parkland.html", "class_built_up_with_parkland" ],
    [ "Calendar", "class_calendar.html", "class_calendar" ],
    [ "CfgBase", "class_cfg_base.html", "class_cfg_base" ],
    [ "CfgBool", "class_cfg_bool.html", "class_cfg_bool" ],
    [ "CfgFloat", "class_cfg_float.html", "class_cfg_float" ],
    [ "CfgInt", "class_cfg_int.html", "class_cfg_int" ],
    [ "CfgStr", "class_cfg_str.html", "class_cfg_str" ],
    [ "Coast", "class_coast.html", "class_coast" ],
    [ "CompareFarmNum", "class_compare_farm_num.html", "class_compare_farm_num" ],
    [ "CompareState", "class_compare_state.html", "class_compare_state" ],
    [ "CompareStateR", "class_compare_state_r.html", "class_compare_state_r" ],
    [ "CompareX", "class_compare_x.html", "class_compare_x" ],
    [ "CompareY", "class_compare_y.html", "class_compare_y" ],
    [ "Configurator", "class_configurator.html", "class_configurator" ],
    [ "ConiferousForest", "class_coniferous_forest.html", "class_coniferous_forest" ],
    [ "ConventionalCattle", "class_conventional_cattle.html", "class_conventional_cattle" ],
    [ "ConventionalPig", "class_conventional_pig.html", "class_conventional_pig" ],
    [ "ConventionalPlant", "class_conventional_plant.html", "class_conventional_plant" ],
    [ "ConvMarginalJord", "class_conv_marginal_jord.html", "class_conv_marginal_jord" ],
    [ "Copse", "class_copse.html", "class_copse" ],
    [ "Crop", "class_crop.html", "class_crop" ],
    [ "CropData", "class_crop_data.html", "class_crop_data" ],
    [ "CropGrowth", "class_crop_growth.html", "class_crop_growth" ],
    [ "CropRotation", "class_crop_rotation.html", "class_crop_rotation" ],
    [ "DeciduousForest", "class_deciduous_forest.html", "class_deciduous_forest" ],
    [ "Diffusor", "struct_diffusor.html", "struct_diffusor" ],
    [ "EdgeGrowingPoints", "class_edge_growing_points.html", "class_edge_growing_points" ],
    [ "Edges", "struct_edges.html", "struct_edges" ],
    [ "EGP_Data", "struct_e_g_p___data.html", "struct_e_g_p___data" ],
    [ "Farm", "class_farm.html", "class_farm" ],
    [ "FarmEvent", "struct_farm_event.html", "struct_farm_event" ],
    [ "FarmManager", "class_farm_manager.html", "class_farm_manager" ],
    [ "Field", "class_field.html", "class_field" ],
    [ "FieldBoundary", "class_field_boundary.html", "class_field_boundary" ],
    [ "ForestElement", "class_forest_element.html", "class_forest_element" ],
    [ "Freshwater", "class_freshwater.html", "class_freshwater" ],
    [ "Garden", "class_garden.html", "class_garden" ],
    [ "GreenElement", "class_green_element.html", "class_green_element" ],
    [ "Heath", "class_heath.html", "class_heath" ],
    [ "HedgeBank", "class_hedge_bank.html", "class_hedge_bank" ],
    [ "Hedges", "class_hedges.html", "class_hedges" ],
    [ "IDMap", "class_i_d_map.html", "class_i_d_map" ],
    [ "IntArray100", "struct_int_array100.html", "struct_int_array100" ],
    [ "Landscape", "class_landscape.html", "class_landscape" ],
    [ "LargeRoad", "class_large_road.html", "class_large_road" ],
    [ "LE", "class_l_e.html", "class_l_e" ],
    [ "LE_TypeClass", "class_l_e___type_class.html", "class_l_e___type_class" ],
    [ "LowPriority", "class_low_priority.html", "class_low_priority" ],
    [ "LowPriPair", "struct_low_pri_pair.html", "struct_low_pri_pair" ],
    [ "MapErrorMsg", "class_map_error_msg.html", "class_map_error_msg" ],
    [ "Marsh", "class_marsh.html", "class_marsh" ],
    [ "MixedForest", "class_mixed_forest.html", "class_mixed_forest" ],
    [ "MovementMap", "class_movement_map.html", "class_movement_map" ],
    [ "MovementMap16", "class_movement_map16.html", "class_movement_map16" ],
    [ "NaturalGrass", "class_natural_grass.html", "class_natural_grass" ],
    [ "Nestling_struct", "class_nestling__struct.html", "class_nestling__struct" ],
    [ "NonVegElement", "class_non_veg_element.html", "class_non_veg_element" ],
    [ "NoPesticideBaseFarm", "class_no_pesticide_base_farm.html", "class_no_pesticide_base_farm" ],
    [ "NoPesticideNoPFarm", "class_no_pesticide_no_p_farm.html", "class_no_pesticide_no_p_farm" ],
    [ "Orchard", "class_orchard.html", "class_orchard" ],
    [ "OrchardBand", "class_orchard_band.html", "class_orchard_band" ],
    [ "OrchardGrass", "class_orchard_grass.html", "class_orchard_grass" ],
    [ "OrganicCattle", "class_organic_cattle.html", "class_organic_cattle" ],
    [ "OrganicPig", "class_organic_pig.html", "class_organic_pig" ],
    [ "OrganicPlant", "class_organic_plant.html", "class_organic_plant" ],
    [ "Parkland", "class_parkland.html", "class_parkland" ],
    [ "PermanentSetaside", "class_permanent_setaside.html", "class_permanent_setaside" ],
    [ "PermCropData", "struct_perm_crop_data.html", "struct_perm_crop_data" ],
    [ "PermPasture", "class_perm_pasture.html", "class_perm_pasture" ],
    [ "PermPastureLowYield", "class_perm_pasture_low_yield.html", "class_perm_pasture_low_yield" ],
    [ "PermPastureTussocky", "class_perm_pasture_tussocky.html", "class_perm_pasture_tussocky" ],
    [ "Pesticide", "class_pesticide.html", "class_pesticide" ],
    [ "PesticideEvent", "struct_pesticide_event.html", "struct_pesticide_event" ],
    [ "PesticideTrialControl", "class_pesticide_trial_control.html", "class_pesticide_trial_control" ],
    [ "PesticideTrialToxicControl", "class_pesticide_trial_toxic_control.html", "class_pesticide_trial_toxic_control" ],
    [ "PesticideTrialTreatment", "class_pesticide_trial_treatment.html", "class_pesticide_trial_treatment" ],
    [ "PitDisused", "class_pit_disused.html", "class_pit_disused" ],
    [ "Point", "class_point.html", "class_point" ],
    [ "PolygonDataVector", "class_polygon_data_vector.html", "class_polygon_data_vector" ],
    [ "Population_Manager", "class_population___manager.html", "class_population___manager" ],
    [ "PositionMap", "class_position_map.html", "class_position_map" ],
    [ "PreFledgeling_struct", "class_pre_fledgeling__struct.html", "class_pre_fledgeling__struct" ],
    [ "priority_queue", "classpriority__queue.html", null ],
    [ "probe_data", "classprobe__data.html", "classprobe__data" ],
    [ "Railway", "class_railway.html", "class_railway" ],
    [ "RasterMap", "class_raster_map.html", "class_raster_map" ],
    [ "rectangle", "structrectangle.html", "structrectangle" ],
    [ "River", "class_river.html", "class_river" ],
    [ "RiversidePlants", "class_riverside_plants.html", "class_riverside_plants" ],
    [ "RiversideTrees", "class_riverside_trees.html", "class_riverside_trees" ],
    [ "RoadsideVerge", "class_roadside_verge.html", "class_roadside_verge" ],
    [ "RodenticideManager", "class_rodenticide_manager.html", "class_rodenticide_manager" ],
    [ "RoeDeerInfo", "class_roe_deer_info.html", "class_roe_deer_info" ],
    [ "Rotation", "struct_rotation.html", "struct_rotation" ],
    [ "RuralResidential", "class_rural_residential.html", "class_rural_residential" ],
    [ "Saltwater", "class_saltwater.html", "class_saltwater" ],
    [ "SandDune", "class_sand_dune.html", "class_sand_dune" ],
    [ "ScalablePositionMap", "class_scalable_position_map.html", "class_scalable_position_map" ],
    [ "Scrub", "class_scrub.html", "class_scrub" ],
    [ "SimplePositionMap", "class_simple_position_map.html", "class_simple_position_map" ],
    [ "skClutch_struct", "classsk_clutch__struct.html", "classsk_clutch__struct" ],
    [ "SkQualGrid", "class_sk_qual_grid.html", "class_sk_qual_grid" ],
    [ "skSpiralResult", "classsk_spiral_result.html", "classsk_spiral_result" ],
    [ "SkTerritories", "class_sk_territories.html", "class_sk_territories" ],
    [ "skTerritory_struct", "classsk_territory__struct.html", "classsk_territory__struct" ],
    [ "skTTerritory", "classsk_t_territory.html", "classsk_t_territory" ],
    [ "Skylark_Adult", "class_skylark___adult.html", "class_skylark___adult" ],
    [ "Skylark_Base", "class_skylark___base.html", "class_skylark___base" ],
    [ "Skylark_Clutch", "class_skylark___clutch.html", "class_skylark___clutch" ],
    [ "Skylark_Female", "class_skylark___female.html", "class_skylark___female" ],
    [ "Skylark_Male", "class_skylark___male.html", "class_skylark___male" ],
    [ "Skylark_Nestling", "class_skylark___nestling.html", "class_skylark___nestling" ],
    [ "Skylark_Population_Manager", "class_skylark___population___manager.html", "class_skylark___population___manager" ],
    [ "Skylark_PreFledgeling", "class_skylark___pre_fledgeling.html", "class_skylark___pre_fledgeling" ],
    [ "Skylark_struct", "class_skylark__struct.html", "class_skylark__struct" ],
    [ "SmallRoad", "class_small_road.html", "class_small_road" ],
    [ "Starter", "struct_starter.html", "struct_starter" ],
    [ "StoneWall", "class_stone_wall.html", "class_stone_wall" ],
    [ "Suburban", "class_suburban.html", "class_suburban" ],
    [ "TALMaSSObject", "class_t_a_l_ma_s_s_object.html", "class_t_a_l_ma_s_s_object" ],
    [ "TAnimal", "class_t_animal.html", "class_t_animal" ],
    [ "tpct", "structtpct.html", "structtpct" ],
    [ "Track", "class_track.html", "class_track" ],
    [ "TSkylarkList", "class_t_skylark_list.html", "class_t_skylark_list" ],
    [ "UnsprayedFieldMargin", "class_unsprayed_field_margin.html", "class_unsprayed_field_margin" ],
    [ "Urban", "class_urban.html", "class_urban" ],
    [ "UrbanNoVeg", "class_urban_no_veg.html", "class_urban_no_veg" ],
    [ "UrbanPark", "class_urban_park.html", "class_urban_park" ],
    [ "UserDefinedFarm", "class_user_defined_farm.html", "class_user_defined_farm" ],
    [ "UserDefinedFarm1", "class_user_defined_farm1.html", "class_user_defined_farm1" ],
    [ "UserDefinedFarm10", "class_user_defined_farm10.html", "class_user_defined_farm10" ],
    [ "UserDefinedFarm11", "class_user_defined_farm11.html", "class_user_defined_farm11" ],
    [ "UserDefinedFarm12", "class_user_defined_farm12.html", "class_user_defined_farm12" ],
    [ "UserDefinedFarm13", "class_user_defined_farm13.html", "class_user_defined_farm13" ],
    [ "UserDefinedFarm14", "class_user_defined_farm14.html", "class_user_defined_farm14" ],
    [ "UserDefinedFarm15", "class_user_defined_farm15.html", "class_user_defined_farm15" ],
    [ "UserDefinedFarm16", "class_user_defined_farm16.html", "class_user_defined_farm16" ],
    [ "UserDefinedFarm17", "class_user_defined_farm17.html", "class_user_defined_farm17" ],
    [ "UserDefinedFarm18", "class_user_defined_farm18.html", "class_user_defined_farm18" ],
    [ "UserDefinedFarm19", "class_user_defined_farm19.html", "class_user_defined_farm19" ],
    [ "UserDefinedFarm2", "class_user_defined_farm2.html", "class_user_defined_farm2" ],
    [ "UserDefinedFarm20", "class_user_defined_farm20.html", "class_user_defined_farm20" ],
    [ "UserDefinedFarm21", "class_user_defined_farm21.html", "class_user_defined_farm21" ],
    [ "UserDefinedFarm22", "class_user_defined_farm22.html", "class_user_defined_farm22" ],
    [ "UserDefinedFarm23", "class_user_defined_farm23.html", "class_user_defined_farm23" ],
    [ "UserDefinedFarm24", "class_user_defined_farm24.html", "class_user_defined_farm24" ],
    [ "UserDefinedFarm25", "class_user_defined_farm25.html", "class_user_defined_farm25" ],
    [ "UserDefinedFarm26", "class_user_defined_farm26.html", "class_user_defined_farm26" ],
    [ "UserDefinedFarm27", "class_user_defined_farm27.html", "class_user_defined_farm27" ],
    [ "UserDefinedFarm28", "class_user_defined_farm28.html", "class_user_defined_farm28" ],
    [ "UserDefinedFarm29", "class_user_defined_farm29.html", "class_user_defined_farm29" ],
    [ "UserDefinedFarm3", "class_user_defined_farm3.html", "class_user_defined_farm3" ],
    [ "UserDefinedFarm30", "class_user_defined_farm30.html", "class_user_defined_farm30" ],
    [ "UserDefinedFarm31", "class_user_defined_farm31.html", "class_user_defined_farm31" ],
    [ "UserDefinedFarm32", "class_user_defined_farm32.html", "class_user_defined_farm32" ],
    [ "UserDefinedFarm33", "class_user_defined_farm33.html", "class_user_defined_farm33" ],
    [ "UserDefinedFarm34", "class_user_defined_farm34.html", "class_user_defined_farm34" ],
    [ "UserDefinedFarm35", "class_user_defined_farm35.html", "class_user_defined_farm35" ],
    [ "UserDefinedFarm36", "class_user_defined_farm36.html", "class_user_defined_farm36" ],
    [ "UserDefinedFarm4", "class_user_defined_farm4.html", "class_user_defined_farm4" ],
    [ "UserDefinedFarm5", "class_user_defined_farm5.html", "class_user_defined_farm5" ],
    [ "UserDefinedFarm6", "class_user_defined_farm6.html", "class_user_defined_farm6" ],
    [ "UserDefinedFarm7", "class_user_defined_farm7.html", "class_user_defined_farm7" ],
    [ "UserDefinedFarm8", "class_user_defined_farm8.html", "class_user_defined_farm8" ],
    [ "UserDefinedFarm9", "class_user_defined_farm9.html", "class_user_defined_farm9" ],
    [ "vector", "classvector.html", null ],
    [ "VegElement", "class_veg_element.html", "class_veg_element" ],
    [ "Weather", "class_weather.html", "class_weather" ],
    [ "YoungForest", "class_young_forest.html", "class_young_forest" ]
];
