# Supplementary material for: Modelling Skylarks (Alauda arvensis) to Predict Impacts of Changes in Land Management and Policy: Development and Testing of an Agent-Based Model
Source: PLoS One. 2013 Jun 6;8(6):e65803. doi: 10.1371/journal.pone.0065803 (PMC3675089; doi:10.1371/journal.pone.0065803)
Supplement: Supporting Information S4 — The skylark ODdox as a zipped archive. (ZIP) [file pone.0065803.s004.zip › Skylark_ODdox/calendar_8h.js]

var calendar_8h =
[
    [ "aDate", "structa_date.html", "structa_date" ],
    [ "Calendar", "class_calendar.html", "class_calendar" ],
    [ "g_date", "calendar_8h.html#a2d2df3945c306b1af097e30c24afbd54", null ]
];
