# Supplementary material for: Modelling Skylarks (Alauda arvensis) to Predict Impacts of Changes in Land Management and Policy: Development and Testing of an Agent-Based Model
Source: PLoS One. 2013 Jun 6;8(6):e65803. doi: 10.1371/journal.pone.0065803 (PMC3675089; doi:10.1371/journal.pone.0065803)
Supplement: Supporting Information S4 — The skylark ODdox as a zipped archive. (ZIP) [file pone.0065803.s004.zip › Skylark_ODdox/class_a_point.js]

var class_a_point =
[
    [ "m_x", "class_a_point.html#adc54fab2abac3a61e7eb78c95448089c", null ],
    [ "m_y", "class_a_point.html#a976d02fa9a03d2dfba9a05378cdac19d", null ]
];
