# Supplementary material for: Modelling Skylarks (Alauda arvensis) to Predict Impacts of Changes in Land Management and Policy: Development and Testing of an Agent-Based Model
Source: PLoS One. 2013 Jun 6;8(6):e65803. doi: 10.1371/journal.pone.0065803 (PMC3675089; doi:10.1371/journal.pone.0065803)
Supplement: Supporting Information S4 — The skylark ODdox as a zipped archive. (ZIP) [file pone.0065803.s004.zip › Skylark_ODdox/class_adult_skylark__struct.js]

var class_adult_skylark__struct =
[
    [ "age", "class_adult_skylark__struct.html#aaa3e001895fff7027582cebad8a753a4", null ],
    [ "sex", "class_adult_skylark__struct.html#a6fd40093bcaff69432d39e579ec1a3bf", null ],
    [ "size", "class_adult_skylark__struct.html#a27ca93fb7f1fd238325f2e251ba0a021", null ]
];
