# Supplementary material for: Modelling Skylarks (Alauda arvensis) to Predict Impacts of Changes in Land Management and Policy: Development and Testing of an Agent-Based Model
Source: PLoS One. 2013 Jun 6;8(6):e65803. doi: 10.1371/journal.pone.0065803 (PMC3675089; doi:10.1371/journal.pone.0065803)
Supplement: Supporting Information S4 — The skylark ODdox as a zipped archive. (ZIP) [file pone.0065803.s004.zip › Skylark_ODdox/class_animal_position.js]

var class_animal_position =
[
    [ "m_EleType", "class_animal_position.html#ad31d7e6d1ed184a4146b1351d713597b", null ],
    [ "m_VegType", "class_animal_position.html#af5b37690870073e1a9b36d52609277eb", null ],
    [ "m_x", "class_animal_position.html#a77f64ae3a6a6f418ee5628231a449b71", null ],
    [ "m_y", "class_animal_position.html#aa93041280a32d7f873ca91513b60ff5a", null ]
];
