# Supplementary material for: Modelling Skylarks (Alauda arvensis) to Predict Impacts of Changes in Land Management and Policy: Development and Testing of an Agent-Based Model
Source: PLoS One. 2013 Jun 6;8(6):e65803. doi: 10.1371/journal.pone.0065803 (PMC3675089; doi:10.1371/journal.pone.0065803)
Supplement: Supporting Information S4 — The skylark ODdox as a zipped archive. (ZIP) [file pone.0065803.s004.zip › Skylark_ODdox/class_bait_location.js]

var class_bait_location =
[
    [ "BaitLocation", "class_bait_location.html#a7adb91ccfb4ea61695958fafe3a06529", null ],
    [ "~BaitLocation", "class_bait_location.html#ac8fc3bc01257afe1b7873977f76ac6b1", null ],
    [ "GetBLtype", "class_bait_location.html#aed5ef21c67b22af92959571874f17a9f", null ],
    [ "GetMass", "class_bait_location.html#a9fefc96937c84f7d60aafc89f913bc99", null ],
    [ "GetstartDay", "class_bait_location.html#ad34819191c435160a377eb4459424f5a", null ],
    [ "GetUseFlag", "class_bait_location.html#ab56ce5238ea8ac17a3053d611204f45b", null ],
    [ "GetX", "class_bait_location.html#a38b4f154e96d3fb27888aa14cd06d582", null ],
    [ "GetY", "class_bait_location.html#aae44bd39603a92c6b0dd4b6443d4f581", null ],
    [ "ReduceMass", "class_bait_location.html#a54248e8ae39fb87c14faa4bc40359adb", null ],
    [ "Reset", "class_bait_location.html#aa5fd4d3bdc50e614f8f835dbfe3aebe1", null ],
    [ "SetBLtype", "class_bait_location.html#a86ad9621371991837afbb1cd523c787e", null ],
    [ "SetMass", "class_bait_location.html#add2946ef8c5e5481cd035afe1c255971", null ],
    [ "SetstartDay", "class_bait_location.html#a961087f70a2d4228f49b6dd9ee12aa29", null ],
    [ "SetUseFlag", "class_bait_location.html#a020510451c52162c2f255cc0a800a708", null ],
    [ "SetX", "class_bait_location.html#adee86dcffccbcbf956484db96571fd22", null ],
    [ "SetY", "class_bait_location.html#a91e65577e22be3567e8c590ff740e046", null ],
    [ "m_BLtype", "class_bait_location.html#a4da3e0e934155d03cad0d34238ad2f2c", null ],
    [ "m_mass", "class_bait_location.html#a89db94769ae591dee64b638467f4a510", null ],
    [ "m_startDay", "class_bait_location.html#a140548d9ef5c885a21589dc1371716e0", null ],
    [ "m_useThisYear", "class_bait_location.html#a18ca6547136ed64cfba9767a3a10bc21", null ],
    [ "m_x", "class_bait_location.html#a392242884084ce9db98e691dc96928f8", null ],
    [ "m_y", "class_bait_location.html#aedcdf21254efa9373d38876e64202bc0", null ]
];
