# Supplementary material for: Modelling Skylarks (Alauda arvensis) to Predict Impacts of Changes in Land Management and Policy: Development and Testing of an Agent-Based Model
Source: PLoS One. 2013 Jun 6;8(6):e65803. doi: 10.1371/journal.pone.0065803 (PMC3675089; doi:10.1371/journal.pone.0065803)
Supplement: Supporting Information S4 — The skylark ODdox as a zipped archive. (ZIP) [file pone.0065803.s004.zip › Skylark_ODdox/class_beetle_bank.js]

var class_beetle_bank =
[
    [ "BeetleBank", "class_beetle_bank.html#a7fc88f6dfb833eeb23a56dea5ab5f597", null ],
    [ "DoDevelopment", "class_beetle_bank.html#a75a773dc6b1f0d1961228c1ff3497a8d", null ]
];
