# Supplementary material for: Modelling Skylarks (Alauda arvensis) to Predict Impacts of Changes in Land Management and Policy: Development and Testing of an Agent-Based Model
Source: PLoS One. 2013 Jun 6;8(6):e65803. doi: 10.1371/journal.pone.0065803 (PMC3675089; doi:10.1371/journal.pone.0065803)
Supplement: Supporting Information S4 — The skylark ODdox as a zipped archive. (ZIP) [file pone.0065803.s004.zip › Skylark_ODdox/class_binary_map_base.js]

var class_binary_map_base =
[
    [ "BinaryMapBase", "class_binary_map_base.html#a7df7ca10e603cdf0cdf01b6fa8caed96", null ],
    [ "~BinaryMapBase", "class_binary_map_base.html#a04ef9050fcc32effd2aa295f3b3c9f23", null ],
    [ "ClearMap", "class_binary_map_base.html#a47c957f30c97ec5cfb4a885cf21d71a4", null ],
    [ "ClearValue", "class_binary_map_base.html#a5d82bf1c0365cb816f37d6f507787064", null ],
    [ "GetValue", "class_binary_map_base.html#a40cbaef3ee858de29e245c29f48418b0", null ],
    [ "SetValue", "class_binary_map_base.html#ae3909a6a2557445c959b2b72c0295653", null ],
    [ "m_colourRes", "class_binary_map_base.html#afcca670d7374a01f9a4b07c33f266b14", null ],
    [ "m_colourScaler", "class_binary_map_base.html#ad8c257e4ba952a7fbf1d898c570075ea", null ],
    [ "m_height", "class_binary_map_base.html#a591d1c992c424fb297a65fa95748a857", null ],
    [ "m_map", "class_binary_map_base.html#a5fb1a40a1b2b0754a47b041b6d2d803e", null ],
    [ "m_maplength", "class_binary_map_base.html#aa19d8e99a9e2995f6b94676e8f2dfe79", null ],
    [ "m_mask", "class_binary_map_base.html#a194e51fb76038fc0e8e08b51b7fde74d", null ],
    [ "m_maskbits", "class_binary_map_base.html#acb622aa0a37c8dd6089f9d7ee8d75f73", null ],
    [ "m_resolution", "class_binary_map_base.html#af90060cab6d989e4044272a23b0a5e44", null ],
    [ "m_resolutionscaler", "class_binary_map_base.html#a4fa438b79ae44e4b4b4b91263728f38e", null ],
    [ "m_width", "class_binary_map_base.html#adbc45113c19877e5923596d459dedc12", null ]
];
