# Supplementary material for: Modelling Skylarks (Alauda arvensis) to Predict Impacts of Changes in Land Management and Policy: Development and Testing of an Agent-Based Model
Source: PLoS One. 2013 Jun 6;8(6):e65803. doi: 10.1371/journal.pone.0065803 (PMC3675089; doi:10.1371/journal.pone.0065803)
Supplement: Supporting Information S4 — The skylark ODdox as a zipped archive. (ZIP) [file pone.0065803.s004.zip › Skylark_ODdox/class_calendar.js]

var class_calendar =
[
    [ "Calendar", "class_calendar.html#a6159f8db96b03590df743bf3966a6390", null ],
    [ "Date", "class_calendar.html#a50fc9e2cd2f228488bfadf191dfdc2d3", null ],
    [ "DayInYear", "class_calendar.html#a83333e2fd8bf7da23071df396585dff3", null ],
    [ "DayInYear", "class_calendar.html#a0b4c548afcbfbe3f089f9c03c1d30a63", null ],
    [ "DayLength", "class_calendar.html#a9cafd52eb12f571e424f7499e242bb66", null ],
    [ "DayLength", "class_calendar.html#aa97d20fb239399d3343e57509ffcb7c4", null ],
    [ "GetDayInMonth", "class_calendar.html#ac43065154bd0dc45c64eeb1a8ab9c52d", null ],
    [ "GetFirstYear", "class_calendar.html#a791533657fc84e8175efd7a39b9527c7", null ],
    [ "GetHour", "class_calendar.html#a1855bfbcaf7730aac96ac842c593f289", null ],
    [ "GetLastYear", "class_calendar.html#a7f9d132d71b5589a5ccfea59c3ea2a58", null ],
    [ "GetMinute", "class_calendar.html#ae8e7bee758d71444ffb2396574469415", null ],
    [ "GetMonth", "class_calendar.html#a1f82eb544c67ec9b44029db9d204084d", null ],
    [ "GetYear", "class_calendar.html#abc58e0a7857d43edb13527530e42cd28", null ],
    [ "GetYearNumber", "class_calendar.html#addeda3a7b7a29d5ed252a67c59390596", null ],
    [ "GlobalDate", "class_calendar.html#a4e7327b5142b16c3d64578cc05185fa9", null ],
    [ "JanFirst", "class_calendar.html#a0086eadb980e737a374812d262968b59", null ],
    [ "MarchFirst", "class_calendar.html#a63d455ce0ba0a92e974784b1b06408f9", null ],
    [ "OldDays", "class_calendar.html#abd4a2f6c8fd223c7e3ceb6605e3004bd", null ],
    [ "Reset", "class_calendar.html#affe707f59eac36c569d76f0c04ec2363", null ],
    [ "SetFirstYear", "class_calendar.html#a007ced1d79a16fb2bd31584437bd1177", null ],
    [ "SetLastYear", "class_calendar.html#af0b297a1ec7b888b339022079618b47b", null ],
    [ "Tick", "class_calendar.html#a01d8a493474903dece26b52b4246002a", null ],
    [ "TickHour", "class_calendar.html#a674607cf25048e16309ac64a93a99d7a", null ],
    [ "TickMinute", "class_calendar.html#aa67f6f87cafad4976c2d54c7cf296a20", null ],
    [ "ValidDate", "class_calendar.html#a0d4d3981ef4d9debd05d7294caf914eb", null ],
    [ "m_date", "class_calendar.html#aed3d7828c6d8204fbf00c96930105196", null ],
    [ "m_day_in_month", "class_calendar.html#aab0e2f473a9806cfde865b748f27fa22", null ],
    [ "m_day_in_year", "class_calendar.html#a0d9d2e3aec9c76502dee857a53be0507", null ],
    [ "m_daylength", "class_calendar.html#a200a5faf673fdd6526d0079708299413", null ],
    [ "m_firstyear", "class_calendar.html#a7dead15cc82d4ead3cbc28ba2a464070", null ],
    [ "m_hours", "class_calendar.html#adadae498e168f4fda55e06dffac12ec7", null ],
    [ "m_janfirst", "class_calendar.html#a196bf90f95d56d641078c1a14a403833", null ],
    [ "m_lastyear", "class_calendar.html#a6db86f59a155673d2ab568d61c5a9e8e", null ],
    [ "m_marchfirst", "class_calendar.html#a3b2c89c2930ff8ef91a5cf8b940a25bb", null ],
    [ "m_minutes", "class_calendar.html#a5e340dfb69ee7821f50a0b5685247a52", null ],
    [ "m_month", "class_calendar.html#a3caf13cf626281e5b03c1aef54afe143", null ],
    [ "m_olddays", "class_calendar.html#a2d2214d155677a1a116e8df7830e2e39", null ],
    [ "m_simulationyear", "class_calendar.html#abe8c6de96b9acca773bcc90d1f17ff85", null ],
    [ "m_todayslength", "class_calendar.html#a8c879caf093f3d500525be052dbb81d7", null ],
    [ "m_year", "class_calendar.html#a71dff04b813edce4679d76432680d402", null ]
];
