# Supplementary material for: Modelling Skylarks (Alauda arvensis) to Predict Impacts of Changes in Land Management and Policy: Development and Testing of an Agent-Based Model
Source: PLoS One. 2013 Jun 6;8(6):e65803. doi: 10.1371/journal.pone.0065803 (PMC3675089; doi:10.1371/journal.pone.0065803)
Supplement: Supporting Information S4 — The skylark ODdox as a zipped archive. (ZIP) [file pone.0065803.s004.zip › Skylark_ODdox/class_cfg_base.js]

var class_cfg_base =
[
    [ "CfgBase", "class_cfg_base.html#af745a292aefbf64fe980af6fc6b42081", null ],
    [ "~CfgBase", "class_cfg_base.html#ab5130d09ec5ad75914f9e4f8e5397154", null ],
    [ "getkey", "class_cfg_base.html#a7a5a8f1158c360536215c72881d9869c", null ],
    [ "getlevel", "class_cfg_base.html#ae8633837b2ae44a25b680ef9d1fbd538", null ],
    [ "gettype", "class_cfg_base.html#a5517cbe5a93d6bf2f131086774351de1", null ],
    [ "m_key", "class_cfg_base.html#a9da1a2ec50348bbbf4c03506e5d0f99a", null ],
    [ "m_level", "class_cfg_base.html#ac1caffddaf05a9e1e9a699373f83e64e", null ]
];
