# Supplementary material for: Modelling Skylarks (Alauda arvensis) to Predict Impacts of Changes in Land Management and Policy: Development and Testing of an Agent-Based Model
Source: PLoS One. 2013 Jun 6;8(6):e65803. doi: 10.1371/journal.pone.0065803 (PMC3675089; doi:10.1371/journal.pone.0065803)
Supplement: Supporting Information S4 — The skylark ODdox as a zipped archive. (ZIP) [file pone.0065803.s004.zip › Skylark_ODdox/class_cfg_bool.js]

var class_cfg_bool =
[
    [ "CfgBool", "class_cfg_bool.html#aa975b7824cd15acd7a03b009f2e15ee2", null ],
    [ "gettype", "class_cfg_bool.html#a2790f4c9ac99607d852dc314ec333091", null ],
    [ "set", "class_cfg_bool.html#aecfc1cebb4b9efbf58d46cea701ca54d", null ],
    [ "value", "class_cfg_bool.html#a544f164bc47391c853b1e792c92ab5fe", null ],
    [ "m_bool", "class_cfg_bool.html#ac62cfa89f6f786cbab529046061c42c1", null ]
];
