# Supplementary material for: Modelling Skylarks (Alauda arvensis) to Predict Impacts of Changes in Land Management and Policy: Development and Testing of an Agent-Based Model
Source: PLoS One. 2013 Jun 6;8(6):e65803. doi: 10.1371/journal.pone.0065803 (PMC3675089; doi:10.1371/journal.pone.0065803)
Supplement: Supporting Information S4 — The skylark ODdox as a zipped archive. (ZIP) [file pone.0065803.s004.zip › Skylark_ODdox/class_cfg_float.js]

var class_cfg_float =
[
    [ "CfgFloat", "class_cfg_float.html#a1a431ab7a61a404ba3de01585c810ac1", null ],
    [ "gettype", "class_cfg_float.html#a263b3423d7a2272f293ddd8bbe71f3d0", null ],
    [ "set", "class_cfg_float.html#a63b639024eb473c55749737f30849a1e", null ],
    [ "value", "class_cfg_float.html#ac376f8d1ca332769e66726a54fc63a06", null ],
    [ "m_float", "class_cfg_float.html#a3e2be7707d1e9d0b559fc7daff86a6d6", null ]
];
