# Supplementary material for: Modelling Skylarks (Alauda arvensis) to Predict Impacts of Changes in Land Management and Policy: Development and Testing of an Agent-Based Model
Source: PLoS One. 2013 Jun 6;8(6):e65803. doi: 10.1371/journal.pone.0065803 (PMC3675089; doi:10.1371/journal.pone.0065803)
Supplement: Supporting Information S4 — The skylark ODdox as a zipped archive. (ZIP) [file pone.0065803.s004.zip › Skylark_ODdox/class_cfg_int.js]

var class_cfg_int =
[
    [ "CfgInt", "class_cfg_int.html#a5933f8b4459a3eb736e6083642997130", null ],
    [ "gettype", "class_cfg_int.html#a8289841524fe905c02a024ab596af0fa", null ],
    [ "set", "class_cfg_int.html#a1c3ee5ce12c042e7ef15de6efb969748", null ],
    [ "value", "class_cfg_int.html#a977895a1b7d19914f6e2d252ea2be1df", null ],
    [ "m_int", "class_cfg_int.html#a119b844e9306323eccc97297fc52c8bb", null ]
];
