# Supplementary material for: Modelling Skylarks (Alauda arvensis) to Predict Impacts of Changes in Land Management and Policy: Development and Testing of an Agent-Based Model
Source: PLoS One. 2013 Jun 6;8(6):e65803. doi: 10.1371/journal.pone.0065803 (PMC3675089; doi:10.1371/journal.pone.0065803)
Supplement: Supporting Information S4 — The skylark ODdox as a zipped archive. (ZIP) [file pone.0065803.s004.zip › Skylark_ODdox/class_cfg_str.js]

var class_cfg_str =
[
    [ "CfgStr", "class_cfg_str.html#a16551de31d5fdd5e572e0440ebec1be0", null ],
    [ "gettype", "class_cfg_str.html#a420350fbb886da9a91791e59350fd64d", null ],
    [ "set", "class_cfg_str.html#a305831119553dbdcabb49ef931ef409b", null ],
    [ "value", "class_cfg_str.html#a1e99dcc09c7cc44fe2c63eb4449d3142", null ],
    [ "m_string", "class_cfg_str.html#a9a3cd54316195873bce37ecafee95f44", null ]
];
