# Supplementary material for: Modelling Skylarks (Alauda arvensis) to Predict Impacts of Changes in Land Management and Policy: Development and Testing of an Agent-Based Model
Source: PLoS One. 2013 Jun 6;8(6):e65803. doi: 10.1371/journal.pone.0065803 (PMC3675089; doi:10.1371/journal.pone.0065803)
Supplement: Supporting Information S4 — The skylark ODdox as a zipped archive. (ZIP) [file pone.0065803.s004.zip › Skylark_ODdox/class_configurator.js]

var class_configurator =
[
    [ "Configurator", "class_configurator.html#a8755c4fd8511b54067af1f1ac78ba18c", null ],
    [ "~Configurator", "class_configurator.html#a87240a77dff59ce58fce374bcceb1b09", null ],
    [ "DumpAllSymbolsAndExit", "class_configurator.html#a430a417de6120e4c806c73be703cc888", null ],
    [ "DumpPublicSymbols", "class_configurator.html#ae691bcb947a04c2a3bcde2caf6b3daac", null ],
    [ "DumpSymbols", "class_configurator.html#abee7c43ca4d8cfc05d222c1c34053556", null ],
    [ "ExtractString", "class_configurator.html#a48f352f3d6295de92ce2c4d6787fe38d", null ],
    [ "LastDoubleQuote", "class_configurator.html#a15673bde76d3128706a262cd3bf0a146", null ],
    [ "ParseCfgLine", "class_configurator.html#a806e692770c025c0546ae11c8306f36c", null ],
    [ "ReadSymbols", "class_configurator.html#ad8fb2dcd6a635df5d7c8d46aa622a483", null ],
    [ "Register", "class_configurator.html#a6a54b5cf8f0dea55052ccfddb1451535", null ],
    [ "SetCfgBool", "class_configurator.html#a9a6f882dc23aa6518e0fcb752c371cd5", null ],
    [ "SetCfgFloat", "class_configurator.html#a349f5b4d07458f309ad60e1f1d0c2880", null ],
    [ "SetCfgGatekeeper", "class_configurator.html#a86ea1f5405b2bde4340a86920c50a823", null ],
    [ "SetCfgInt", "class_configurator.html#a58bbf8ebf1fc75ef2e0d93c52a3ad657", null ],
    [ "SetCfgStr", "class_configurator.html#ac47c066e9c65c6f3e5506beabdc97142", null ],
    [ "ShowIdType", "class_configurator.html#a1adb0ee4f7e278e2d211ba3784f59f7f", null ],
    [ "CfgI", "class_configurator.html#a68e6f43a9061c836a3331029e49fdf67", null ],
    [ "CfgVals", "class_configurator.html#a1de98f0555f2b02bca54ad9408fef52c", null ],
    [ "m_lineno", "class_configurator.html#a90bbb4ac560c8a0cfa34cbfe77aebd82", null ]
];
