# Supplementary material for: Modelling Skylarks (Alauda arvensis) to Predict Impacts of Changes in Land Management and Policy: Development and Testing of an Agent-Based Model
Source: PLoS One. 2013 Jun 6;8(6):e65803. doi: 10.1371/journal.pone.0065803 (PMC3675089; doi:10.1371/journal.pone.0065803)
Supplement: Supporting Information S4 — The skylark ODdox as a zipped archive. (ZIP) [file pone.0065803.s004.zip › Skylark_ODdox/class_conv_marginal_jord.js]

var class_conv_marginal_jord =
[
    [ "ConvMarginalJord", "class_conv_marginal_jord.html#a2bfbd338d3b688d16d586e8e9e2f5d3e", null ]
];
