# Supplementary material for: Modelling Skylarks (Alauda arvensis) to Predict Impacts of Changes in Land Management and Policy: Development and Testing of an Agent-Based Model
Source: PLoS One. 2013 Jun 6;8(6):e65803. doi: 10.1371/journal.pone.0065803 (PMC3675089; doi:10.1371/journal.pone.0065803)
Supplement: Supporting Information S4 — The skylark ODdox as a zipped archive. (ZIP) [file pone.0065803.s004.zip › Skylark_ODdox/class_conventional_plant.js]

var class_conventional_plant =
[
    [ "ConventionalPlant", "class_conventional_plant.html#a6682c3ab76b2b0966c917b3696b0979b", null ],
    [ "MakeStockFarmer", "class_conventional_plant.html#a26d2c6805dcf80b0b17a0239c0460a5d", null ]
];
