# Supplementary material for: Modelling Skylarks (Alauda arvensis) to Predict Impacts of Changes in Land Management and Policy: Development and Testing of an Agent-Based Model
Source: PLoS One. 2013 Jun 6;8(6):e65803. doi: 10.1371/journal.pone.0065803 (PMC3675089; doi:10.1371/journal.pone.0065803)
Supplement: Supporting Information S4 — The skylark ODdox as a zipped archive. (ZIP) [file pone.0065803.s004.zip › Skylark_ODdox/class_crop.js]

var class_crop =
[
    [ "~Crop", "class_crop.html#a585ef1ed286754a2160fcaf3fa7bed82", null ],
    [ "Crop", "class_crop.html#a5fc9570edccd5e60cde0e9fc490f3ac3", null ],
    [ "Do", "class_crop.html#aee78bb62466cab504169e9e5492488f5", null ],
    [ "GetFirstDate", "class_crop.html#a5001cfb6e421b1a9979c96f741b3517f", null ],
    [ "SimpleEvent", "class_crop.html#ad75ffe0367170eccb935efecb9d216a3", null ],
    [ "m_count", "class_crop.html#a80aa4300434523e4ce8341577c16e2e3", null ],
    [ "m_ev", "class_crop.html#a4ed4ff8f8742fe864cfd19247990249d", null ],
    [ "m_farm", "class_crop.html#a63dac18a4c96588e836dd9a73c478aa1", null ],
    [ "m_field", "class_crop.html#a758e8179f163ae280792dfc06672c84a", null ],
    [ "m_first_date", "class_crop.html#a07e251600470438dbe2fd4825f56dbf8", null ],
    [ "m_last_date", "class_crop.html#a49976ad6535c5642e850fee2b9d70bab", null ]
];
