# Supplementary material for: Modelling Skylarks (Alauda arvensis) to Predict Impacts of Changes in Land Management and Policy: Development and Testing of an Agent-Based Model
Source: PLoS One. 2013 Jun 6;8(6):e65803. doi: 10.1371/journal.pone.0065803 (PMC3675089; doi:10.1371/journal.pone.0065803)
Supplement: Supporting Information S4 — The skylark ODdox as a zipped archive. (ZIP) [file pone.0065803.s004.zip › Skylark_ODdox/class_crop_data.js]

var class_crop_data =
[
    [ "CropData", "class_crop_data.html#ab2311ec20e4e05993d746be60d477d0b", null ],
    [ "~CropData", "class_crop_data.html#a28664b9e0badbe7a4a5085250b2a13c6", null ],
    [ "FindCropNum", "class_crop_data.html#adc732149e4f22f83bf93b1221ad79b78", null ],
    [ "FindDiff", "class_crop_data.html#a005d7f4f9b752cfe3eb27cbaf20c3c7e", null ],
    [ "GetBugPercentA", "class_crop_data.html#a2edc4b26bb12db67a2a7795a6198e78f", null ],
    [ "GetBugPercentB", "class_crop_data.html#a0a24e6fc7a6372a13bec81bb687e3568", null ],
    [ "GetBugPercentC", "class_crop_data.html#a3b4f490e423ffeaec752504031267665", null ],
    [ "GetBugPercentD", "class_crop_data.html#a9a9d35e5cbeb0200541e46cbbff8d94d", null ],
    [ "GetHeightDiff", "class_crop_data.html#abc93350fbebe4c8a6bac530a8a11ecd2", null ],
    [ "GetLAgreenDiff", "class_crop_data.html#a645292a227a514320fe98756aca5cced", null ],
    [ "GetLAtotalDiff", "class_crop_data.html#a3af9f4cbdadf4f61f41ec4981873f57c", null ],
    [ "GetNumCrops", "class_crop_data.html#afc1ccbf78f8bf93c68e8b7f945f567ee", null ],
    [ "GetNutStatus", "class_crop_data.html#ab2e07b5b0074f8d849a38d47bb844c89", null ],
    [ "GetNutStatusExt", "class_crop_data.html#af681ab7f398ba16bdcc72b22bd5aee97", null ],
    [ "GetStartValue", "class_crop_data.html#a916356f92d0f93d1f36ed61661893417", null ],
    [ "GetWeedPercent", "class_crop_data.html#a7120298ec7f4b2a68e7a245d93456fe6", null ],
    [ "MakeBugPercentArray", "class_crop_data.html#aef7612944e3a89dc9247745b9a298fb3", null ],
    [ "ReadBugPercentageFile", "class_crop_data.html#a10ccc603c9340937232ea4209bc0d98b", null ],
    [ "SetVegNum", "class_crop_data.html#aeda728f6a7d93479651bac051642a8e7", null ],
    [ "StartValid", "class_crop_data.html#a911381872a15eb1578d1365de627e4ca", null ],
    [ "VegTypeToCurveNum", "class_crop_data.html#a694b582058f267b18f8cd0f0f0bf4d0e", null ],
    [ "m_bug_percent_a", "class_crop_data.html#a62619d9a5c97591392381bdf3d2b780e", null ],
    [ "m_bug_percent_b", "class_crop_data.html#a19af2bc18a82c734b21f5b64ebe4245c", null ],
    [ "m_bug_percent_c", "class_crop_data.html#a39647cb4ad1c43584427021c7b54b9e7", null ],
    [ "m_bug_percent_d", "class_crop_data.html#a40163685edd88e00c30ec37d205e26ee", null ],
    [ "m_growth", "class_crop_data.html#abeb323675c88cd7c896bd427d0fb53df", null ],
    [ "m_ifile", "class_crop_data.html#a3acd8af6249ccbf2cf4b72e02c471b81", null ],
    [ "m_num_crops", "class_crop_data.html#a00656fb8a95bc48546d3ceeaa265ddd4", null ],
    [ "m_numbers", "class_crop_data.html#ac7bc8f9490a02571e93a7fc0d8848a43", null ],
    [ "m_weed_percent", "class_crop_data.html#a5525583df05de0b2ade8d6fb2aa190f1", null ]
];
