# Supplementary material for: Modelling Skylarks (Alauda arvensis) to Predict Impacts of Changes in Land Management and Policy: Development and Testing of an Agent-Based Model
Source: PLoS One. 2013 Jun 6;8(6):e65803. doi: 10.1371/journal.pone.0065803 (PMC3675089; doi:10.1371/journal.pone.0065803)
Supplement: Supporting Information S4 — The skylark ODdox as a zipped archive. (ZIP) [file pone.0065803.s004.zip › Skylark_ODdox/class_crop_growth.js]

var class_crop_growth =
[
    [ "CropGrowth", "class_crop_growth.html#a88e3ccf91b016b5074057b4ea3cf314c", null ],
    [ "m_dds", "class_crop_growth.html#a4b47056de2b69faab62fc9058d7c8474", null ],
    [ "m_lownut", "class_crop_growth.html#acfb56c95953de6072f6a9f4426a4e0a9", null ],
    [ "m_slopes", "class_crop_growth.html#a8026358b1195eb1cb1c25be896ed93bc", null ],
    [ "m_start", "class_crop_growth.html#a115a5e985f6a7f4f6185c38675e101d0", null ],
    [ "m_start_valid", "class_crop_growth.html#a536e789097adf9488701c0f5c4b29775", null ]
];
