# Supplementary material for: Modelling Skylarks (Alauda arvensis) to Predict Impacts of Changes in Land Management and Policy: Development and Testing of an Agent-Based Model
Source: PLoS One. 2013 Jun 6;8(6):e65803. doi: 10.1371/journal.pone.0065803 (PMC3675089; doi:10.1371/journal.pone.0065803)
Supplement: Supporting Information S4 — The skylark ODdox as a zipped archive. (ZIP) [file pone.0065803.s004.zip › Skylark_ODdox/class_crop_rotation.js]

var class_crop_rotation =
[
    [ "CropRotation", "class_crop_rotation.html#ac884446f0cc5e009e6ec47b883385592", null ],
    [ "~CropRotation", "class_crop_rotation.html#ab3081cc4d309ee240f7943cc2e98f5ac", null ],
    [ "GetFirstCrop", "class_crop_rotation.html#a0781351d2b298bb9810d026f154df361", null ],
    [ "GetNextCrop", "class_crop_rotation.html#a7cc12b9113b7dea15c2eded70ec87821", null ],
    [ "m_rots", "class_crop_rotation.html#a6d733449b6fb7688a1875c6974c0eb4b", null ],
    [ "m_start", "class_crop_rotation.html#a5323b040ac9717937c64eff3dee1ea64", null ]
];
