# Supplementary material for: Modelling Skylarks (Alauda arvensis) to Predict Impacts of Changes in Land Management and Policy: Development and Testing of an Agent-Based Model
Source: PLoS One. 2013 Jun 6;8(6):e65803. doi: 10.1371/journal.pone.0065803 (PMC3675089; doi:10.1371/journal.pone.0065803)
Supplement: Supporting Information S4 — The skylark ODdox as a zipped archive. (ZIP) [file pone.0065803.s004.zip › Skylark_ODdox/class_edge_growing_points.js]

var class_edge_growing_points =
[
    [ "EdgeGrowingPoints", "class_edge_growing_points.html#aef792f855406bf1cc0bdfa83df004738", null ],
    [ "GetCanGrow", "class_edge_growing_points.html#ad9837491ca088225a0bf3c817e2568b1", null ],
    [ "SetCanGrow", "class_edge_growing_points.html#af6a0bd1c84bd0c4fe80c4ae70344b26e", null ],
    [ "ShrinkList", "class_edge_growing_points.html#a0d197011f2770aefa0edb2e1cacb06db", null ],
    [ "m_centre_x", "class_edge_growing_points.html#ad3a9f2439e0127cc57de681d02b774d3", null ],
    [ "m_centre_y", "class_edge_growing_points.html#a138c3f8696e382b9229da6ad4ebaed04", null ],
    [ "m_originalsize", "class_edge_growing_points.html#a6749c40faa0adb123f8aebd92687c101", null ],
    [ "m_OurEdges", "class_edge_growing_points.html#a7c4d16f6f4cf77e1c68f8eb8e6ae3d20", null ],
    [ "m_polynum", "class_edge_growing_points.html#ac76a9ff7fbca0b364643b010a8159a32", null ]
];
