# Supplementary material for: Modelling Skylarks (Alauda arvensis) to Predict Impacts of Changes in Land Management and Policy: Development and Testing of an Agent-Based Model
Source: PLoS One. 2013 Jun 6;8(6):e65803. doi: 10.1371/journal.pone.0065803 (PMC3675089; doi:10.1371/journal.pone.0065803)
Supplement: Supporting Information S4 — The skylark ODdox as a zipped archive. (ZIP) [file pone.0065803.s004.zip › Skylark_ODdox/class_farm.js]

var class_farm =
[
    [ "Farm", "class_farm.html#adaae1d00c5566e8d31dd5e21c072dd03", null ],
    [ "~Farm", "class_farm.html#ae3a5cef6881b5629562cd98a8451a052", null ],
    [ "AddField", "class_farm.html#a2251f0bf69c51cb4e98ebade9994a162", null ],
    [ "AddNewEvent", "class_farm.html#a3c9f4befb08fbcda3d4b1fb963e5c575", null ],
    [ "AutumnHarrow", "class_farm.html#a3a435a394d789a6e2f9ee0824e0540ac", null ],
    [ "AutumnPlough", "class_farm.html#a724c1c39e107eecdec0d09361f309cc4", null ],
    [ "AutumnRoll", "class_farm.html#a75bccc7dae00a8eed6ad0e5dae6e67e1", null ],
    [ "AutumnSow", "class_farm.html#abb66bba1fe211be26b6fe2551f0e22f6", null ],
    [ "BurnStrawStubble", "class_farm.html#a657bea69e82d3217fa9da1db41b39209", null ],
    [ "CattleIsOut", "class_farm.html#a657f119ad5b1826698b3616b25156e53", null ],
    [ "CattleIsOutLow", "class_farm.html#af8d184a1f6540692b5c5623a4abf788a", null ],
    [ "CattleOut", "class_farm.html#a2c57dd70bf55235245bc33dd437e0d37", null ],
    [ "CattleOutLowGrazing", "class_farm.html#a04cbeb1a7e2b1d3b6ae14dacc4b76a99", null ],
    [ "CheckRotationManagementLoop", "class_farm.html#a53d3cf26ac192a7ad90a55b8f665d4bb", null ],
    [ "CutToHay", "class_farm.html#a827bef266f3ff4d4d2c59dc7e054125c", null ],
    [ "CutToSilage", "class_farm.html#a0bd8958c835e1ed549a764e967d86f36", null ],
    [ "CutWeeds", "class_farm.html#a439e9182ee3d9e87446e792bde0fa040", null ],
    [ "DeepPlough", "class_farm.html#ade0aab6c623accf27f70211089d0ef75", null ],
    [ "DoIt", "class_farm.html#aa4ea5f47131febc588465854fe111980", null ],
    [ "FA_AmmoniumSulphate", "class_farm.html#aa1bd09eb8d2ca4d341399148f26298f6", null ],
    [ "FA_GreenManure", "class_farm.html#a4add31ab3146727062f9c9eebe12a63c", null ],
    [ "FA_Manure", "class_farm.html#a3ce09b23e2eca5a3416aa82120fc70c0", null ],
    [ "FA_NPK", "class_farm.html#a08675a72df6925d808389e0b81c80997", null ],
    [ "FA_PK", "class_farm.html#af99f7aa7f4f2f8b4ceb0a0e4e6b222ae", null ],
    [ "FA_Sludge", "class_farm.html#a99769e7e6218abfaae16bfda95a02baa", null ],
    [ "FA_Slurry", "class_farm.html#a0fd56cd3777e65f55d70272c14136c09", null ],
    [ "FP_GreenManure", "class_farm.html#a1d7dd1100dac4775045fdd14f5b8c0dd", null ],
    [ "FP_LiquidNH3", "class_farm.html#a1a320a32176b4ecb1c209f435fd888ad", null ],
    [ "FP_ManganeseSulphate", "class_farm.html#a6a2856032cf9f57e4204fea55f6c1c42", null ],
    [ "FP_Manure", "class_farm.html#a62fb587f6db9a41526d5b45f810a7549", null ],
    [ "FP_NPK", "class_farm.html#a7f8999828806d984f55eaa9fcebf04f0", null ],
    [ "FP_NPKS", "class_farm.html#ac5327948bdd5b5ef3436289717691a3f", null ],
    [ "FP_PK", "class_farm.html#a2d4e81cf85d7b4efafd1d37bfb53bc63", null ],
    [ "FP_Sludge", "class_farm.html#a5262b375f7c3034696d998ea0b856066", null ],
    [ "FP_Slurry", "class_farm.html#a953185e1514a46c6c713ffa3eee477fe", null ],
    [ "FungicideTreat", "class_farm.html#aca73ba02ca2fa5ad15dcfea833662e0d", null ],
    [ "GetArea", "class_farm.html#aa6c2194965f47aac0808cb251d7659f0", null ],
    [ "GetFarmNumber", "class_farm.html#a18057392dc6cf68edf386887637f7acd", null ],
    [ "GetFirstCropIndex", "class_farm.html#a6eb372bf280c1f5c5a38ab4f34b142b5", null ],
    [ "GetFirstDate", "class_farm.html#a2dce8c58ae79f62b95457c7185cd07ce", null ],
    [ "GetIntensity", "class_farm.html#aa32dcfbb8236a373e8f2274737b9ee43", null ],
    [ "GetNextCropIndex", "class_farm.html#a83d2469980b85862ff0ef87e7f5a5fef", null ],
    [ "GetNextCropStartDate", "class_farm.html#a8a42937cf257c528626d0d1c1f50bf9f", null ],
    [ "GetType", "class_farm.html#a545d6e30f2d3faa5bbc33ffe1e3482e6", null ],
    [ "Glyphosate", "class_farm.html#a7bd999fb7110a78511f30842afdd0cdb", null ],
    [ "GrowthRegulator", "class_farm.html#a9037d044306e226acc789b105c57f4e2", null ],
    [ "HandleEvents", "class_farm.html#ac74c0c2735d6afb1f1a588740ce49059", null ],
    [ "Harvest", "class_farm.html#aea8890e6b5bf2c13f95fb966a32b5b5d", null ],
    [ "HayBailing", "class_farm.html#a20d06f33fb49b812235f02dccbc52d64", null ],
    [ "HayTurning", "class_farm.html#a1792962e2629a48e76e78f11fe23b3dd", null ],
    [ "HerbicideTreat", "class_farm.html#a781e96836c559e1b655cf9352e59fe40", null ],
    [ "HillingUp", "class_farm.html#a8565d94fa4e7146a9a5d915c737cea0d", null ],
    [ "InitiateManagement", "class_farm.html#a1985ff5dc6aa051480ef049dca3c0aad", null ],
    [ "InsecticideTreat", "class_farm.html#ae0d36dfbb8196f33345eb64fc680424d", null ],
    [ "IsStockFarmer", "class_farm.html#a445bfbc6560e41e9d3387a83206eefc5", null ],
    [ "LeSwitch", "class_farm.html#a256d62952e76f166f1c19362abf08042", null ],
    [ "MakeStockFarmer", "class_farm.html#a17bb061c570b4b1b7efe8a7f892cd1f4", null ],
    [ "Management", "class_farm.html#a9df83faa1c66eee49aaed62c51aaa213", null ],
    [ "Molluscicide", "class_farm.html#af30839080c28f5e39e71684ce151817e", null ],
    [ "PigsAreOut", "class_farm.html#a2748a16e59c8e3293eca89a5269460a0", null ],
    [ "PigsAreOutForced", "class_farm.html#a656091a63a1a7ab9323af4ea1d2b2141", null ],
    [ "PigsOut", "class_farm.html#aaaf78fb5513a7982c931c51c2906ff6c", null ],
    [ "ProductApplication0", "class_farm.html#a1d080406089390cb03ce77a8074f3d66", null ],
    [ "ProductApplication1", "class_farm.html#ae49e318fdaeff3f967e973fb2c11ecbf", null ],
    [ "ReadRotation", "class_farm.html#a02e5684148e0d3bd7ef88164244af7db", null ],
    [ "RemoveField", "class_farm.html#a41840d6da902b0fb9696b80900b94d94", null ],
    [ "RowCultivation", "class_farm.html#a2f3530f40aed8cecf1bf7f53e4e5750b", null ],
    [ "SetFarmNumber", "class_farm.html#acd4307075ed4bd044e8f3063bc4e3329", null ],
    [ "SleepAllDay", "class_farm.html#a408fd1b4f232bb37805eb1be2fc06dc5", null ],
    [ "SpringHarrow", "class_farm.html#aaa1b9c7578dcf6eb549c1a2f98747085", null ],
    [ "SpringPlough", "class_farm.html#a2954fb63c7c378e3c6d07e68c2f6e1da", null ],
    [ "SpringRoll", "class_farm.html#ab32877061fe6ca51b2f3dd588e1e5cae", null ],
    [ "SpringSow", "class_farm.html#a622e2ad061953177ddd6c234b117bf2f", null ],
    [ "StrawChopping", "class_farm.html#abc8e03b97d5611caeb92c6155009e940", null ],
    [ "Strigling", "class_farm.html#ab904b2701fee973cc14b96941541561e", null ],
    [ "StriglingSow", "class_farm.html#a243a40d2ce86be4ec685cc7ba3d9afa5", null ],
    [ "StubbleHarrowing", "class_farm.html#a3c036508030be5ff6a6e33abeebc5bba", null ],
    [ "Swathing", "class_farm.html#ae055e43e790a2dc8624463a675e560ec", null ],
    [ "SynInsecticideTreat", "class_farm.html#a726c05f50996511e730c514e7a58f1ec", null ],
    [ "TranslateCropCodes", "class_farm.html#a2ab9d097e729fd7284b32b1f18257522", null ],
    [ "Trial_Control", "class_farm.html#a590b06965074e7c8845bffa307b49400", null ],
    [ "Trial_PesticideTreat", "class_farm.html#ae39e8d15035fd23c8e0b032e9e2bcfdb", null ],
    [ "Trial_PesticideTreat_GS", "class_farm.html#adebfd6c03587fa298c8ad489770005be", null ],
    [ "Trial_ToxicControl", "class_farm.html#aa2f353b4cf977916f913b8440cbc8959", null ],
    [ "Water", "class_farm.html#adf98e7b8806fe33cc145bb50181ca173", null ],
    [ "WinterPlough", "class_farm.html#ad28d37d5c2a57a9b20204e802336f512", null ],
    [ "m_agrochemindustrycereal", "class_farm.html#ae6ec644726d0384549346a729bf843bf", null ],
    [ "m_carrots", "class_farm.html#af92915aba041fb1c3a267b28c880fb51", null ],
    [ "m_CGG1", "class_farm.html#afa8950a4a5ea6c084f2f59e78ff8d56a", null ],
    [ "m_CGG2", "class_farm.html#a33bb1b059358f4db8ea7b36ca08311b0", null ],
    [ "m_farm_num", "class_farm.html#ad3ed4147eab84d570605e0e9b195b95f", null ],
    [ "m_farmtype", "class_farm.html#af552f87bd23f9e4e03166b95e7af04dc", null ],
    [ "m_fieldpeas", "class_farm.html#ac163965298f664e9426d64fa2be39dc1", null ],
    [ "m_fieldpeasstrigling", "class_farm.html#aaef52d95f6999ec88e861964622d676c", null ],
    [ "m_fields", "class_farm.html#a4cf8201001c7b9e9d64948f7c24ede57", null ],
    [ "m_fodderbeet", "class_farm.html#aa6868b6e7cde53a0599b0f552edfef8e", null ],
    [ "m_foddergrass", "class_farm.html#a8099172853614faa5b953796fe61b12a", null ],
    [ "m_intensity", "class_farm.html#a209451d7d9799d18eb946e64fd69d481", null ],
    [ "m_maize", "class_farm.html#ae0ab9807d75bd801e8682b69f1cc3209", null ],
    [ "m_maizesilage", "class_farm.html#a1f1d1d727d808cdb4c9609ce0307876d", null ],
    [ "m_maizestrigling", "class_farm.html#a844b9d9d8dba20f704300c585bb115d8", null ],
    [ "m_oats", "class_farm.html#a45d1a3ec2dd4e40655d68d7f79b8bc81", null ],
    [ "m_OBarleyPCG", "class_farm.html#a3a031186aca32440fee5e8eee55386fd", null ],
    [ "m_ocarrots", "class_farm.html#a1f44936d243898665249901ddc4d6827", null ],
    [ "m_OCGG1", "class_farm.html#a91ef73f92bffd1b4b5cc0eb2762386a4", null ],
    [ "m_OCGG2", "class_farm.html#a4409b1044c38c535356d76e6f84d9c53", null ],
    [ "m_OCGS1", "class_farm.html#a8c28161bc143913262aacae30b74500e", null ],
    [ "m_ofieldpeas", "class_farm.html#af9526927fb0e52a12d112edaed4e875d", null ],
    [ "m_ofieldpeassilage", "class_farm.html#a4be51226b81c8e84100f5aaee35ffad3", null ],
    [ "m_ofirstyeardanger", "class_farm.html#a9663a8796bf8441d72ecb5786e97a9b5", null ],
    [ "m_ograzingpigs", "class_farm.html#a5af280a64f81761a5b9c2b48a1bd8e80", null ],
    [ "m_omaizesilage", "class_farm.html#a4e25a8c693886475665a852ad65d8420", null ],
    [ "m_ooats", "class_farm.html#ada3302905c587f312a9275a12c967bd6", null ],
    [ "m_opermgrassgrazed", "class_farm.html#a5ff935fa1b6c1c70b1f61536caa10d29", null ],
    [ "m_opotatoes", "class_farm.html#a031d905c518b352b958126390da184e0", null ],
    [ "m_osbarleysilage", "class_farm.html#af0dd51cc9c49e36efc210749f35a3be0", null ],
    [ "m_ospringbarley", "class_farm.html#a9a67608bd8c43155ede472a46615d59c", null ],
    [ "m_ospringbarleyext", "class_farm.html#aae4377c98420818b12b0722a6d8b110e", null ],
    [ "m_ospringbarleypigs", "class_farm.html#addb97a26685df2ba488e4261cddcb71b", null ],
    [ "m_owinterbarley", "class_farm.html#aaf53da7c6fb908c1d8a506d41ab88795", null ],
    [ "m_owinterbarleyext", "class_farm.html#a72b3eefcb518f39e61430daa6227ca4b", null ],
    [ "m_owinterrape", "class_farm.html#a4f980c281826f6a095738c99b648b8af", null ],
    [ "m_owinterrye", "class_farm.html#a22781ebaa9db5a0541c152569ca958ae", null ],
    [ "m_owinterwheatundersown", "class_farm.html#ab9730448cc1a152d5981d9c53da58887", null ],
    [ "m_owinterwheatundersownext", "class_farm.html#a13bdec752b1ad4fa2b5a9eae2854762c", null ],
    [ "m_permanentsetaside", "class_farm.html#afc17be35ef596dc4ceedae73594241e3", null ],
    [ "m_PermCrops", "class_farm.html#a1cacf739b8cffe2dbbb1c52fc2baa9dd", null ],
    [ "m_permgrassgrazed", "class_farm.html#af1f46b325582b696f7dce4a2ba142fb6", null ],
    [ "m_permgrasslowyield", "class_farm.html#a51c3479b93150ca9529d4b746242871e", null ],
    [ "m_permgrasstussocky", "class_farm.html#ac95fe59ced3444d21b2704ebc52d4774", null ],
    [ "m_potatoes", "class_farm.html#a04336ca2bb7c4e7fc83b7e49757912b5", null ],
    [ "m_potatoesindustry", "class_farm.html#aa009123a1de643db07f57357d3337055", null ],
    [ "m_queue", "class_farm.html#aa7a89c6db737fe5aa2ace2e3056b0383", null ],
    [ "m_rotation", "class_farm.html#a6aa285552c64412700ba7eb347222c84", null ],
    [ "m_rotation_sync_index", "class_farm.html#ae5710b4561aea9482de1979511eaa4af", null ],
    [ "m_sbarleyclovergrass", "class_farm.html#afd07b624ebc476e02235d6562dc03a84", null ],
    [ "m_seedgrass1", "class_farm.html#af2761367884c0957d6783da2e8d31487", null ],
    [ "m_seedgrass2", "class_farm.html#a169635bd863ba50fadde6dace7ff6782", null ],
    [ "m_setaside", "class_farm.html#a6846f95396a54f374d74cc4fc24a9538", null ],
    [ "m_springbarley", "class_farm.html#a5bf5efed89e26c167d6ac16bc8072e8d", null ],
    [ "m_springbarleyclovergrassstrigling", "class_farm.html#aa95a37500455a707427dc9a407f9ad8e", null ],
    [ "m_springbarleypeaclovergrassstrigling", "class_farm.html#a30bcc8910655932ff6777acaf92a7eba", null ],
    [ "m_springbarleyptreatment", "class_farm.html#a856809688a4e80bbeff250075b83be49", null ],
    [ "m_springbarleyseed", "class_farm.html#ab18fbfc2d66839c7ded8c778c8b9e910", null ],
    [ "m_springbarleysilage", "class_farm.html#a49e01ff9460631a292f8bd210cb3185c", null ],
    [ "m_springbarleyskmanagement", "class_farm.html#a3d51f964d6157f3d1fdfbfe94d21d1f9", null ],
    [ "m_springbarleystrigling", "class_farm.html#abc6963513811f0aec8a1d4015a1fcf2f", null ],
    [ "m_springbarleystriglingculm", "class_farm.html#a9acdf41e2b386a3fcbe06fa9cd406bb8", null ],
    [ "m_springbarleystriglingsingle", "class_farm.html#a9a10575f43c8dc83a84699d596dbc055", null ],
    [ "m_springrape", "class_farm.html#a7fba2ce0689fe074ca7ff5ff61865148", null ],
    [ "m_stockfarmer", "class_farm.html#acb396178aaa8715968bbb4569982fa88", null ],
    [ "m_triticale", "class_farm.html#abb17bf1909191a89c4080d2ee228ea27", null ],
    [ "m_winterbarley", "class_farm.html#a8899e0f668b546745ea04a10dd1f4760", null ],
    [ "m_winterbarleystrigling", "class_farm.html#ac65c8f62a9a9368304bf52847f1660cc", null ],
    [ "m_winterrape", "class_farm.html#a25ce5f36d147fdfe02e63490483d34e0", null ],
    [ "m_winterrapestrigling", "class_farm.html#a0aec1e9918f71f8ff8ea642b4af1c4b9", null ],
    [ "m_winterrye", "class_farm.html#a841b2f72c9bb790f5421c874247e19e8", null ],
    [ "m_winterryestrigling", "class_farm.html#a4e48a946d374332ec5e6819c960db0f3", null ],
    [ "m_winterwheat", "class_farm.html#a4fa447892e1c54f9e7f05487f609c231", null ],
    [ "m_winterwheatstrigling", "class_farm.html#a9fe68a6fe6bb74cf4bd6e0d8a1e1084c", null ],
    [ "m_winterwheatstriglingculm", "class_farm.html#a7a5387af01ce49d1af8ef275d1cec81e", null ],
    [ "m_winterwheatstriglingsingle", "class_farm.html#a19da9dee780d6294b1d84b76ab6e4eef", null ],
    [ "m_wwheatpcontrol", "class_farm.html#a3b844fb9f75cad491716c66a2b3b6696", null ],
    [ "m_wwheatptoxiccontrol", "class_farm.html#abf875c76464899c5c129b18f4539b41c", null ],
    [ "m_wwheatptreatment", "class_farm.html#a7fa17df3b598cdf644e8feb95afa9caa", null ],
    [ "m_youngforest", "class_farm.html#ac5c2de1b89d0fd32718bf7e4f62391af", null ]
];
