# Supplementary material for: Modelling Skylarks (Alauda arvensis) to Predict Impacts of Changes in Land Management and Policy: Development and Testing of an Agent-Based Model
Source: PLoS One. 2013 Jun 6;8(6):e65803. doi: 10.1371/journal.pone.0065803 (PMC3675089; doi:10.1371/journal.pone.0065803)
Supplement: Supporting Information S4 — The skylark ODdox as a zipped archive. (ZIP) [file pone.0065803.s004.zip › Skylark_ODdox/class_farm_manager.js]

var class_farm_manager =
[
    [ "FarmManager", "class_farm_manager.html#a689d4af9afb83708fb4a14a2cb21fd8a", null ],
    [ "~FarmManager", "class_farm_manager.html#a4ec06648766d6f7b55093ca4451c34a7", null ],
    [ "AddField", "class_farm_manager.html#ab42bdc6e40e95b43ffc108e366d439d0", null ],
    [ "ConnectFarm", "class_farm_manager.html#a824e42514021a8e7a5c9700dfd7430eb", null ],
    [ "CreateFarms", "class_farm_manager.html#a2f6d505d9aaaf8036d16be31ea100a4c", null ],
    [ "FarmManagement", "class_farm_manager.html#a0b60c700cba94d58cd878c1c8928a52d", null ],
    [ "GetFarmIndex", "class_farm_manager.html#a9cb081cfffb8bef9139a8f775da53a96", null ],
    [ "InitiateManagement", "class_farm_manager.html#a7de326775c421bf3dab0a4296fcb08c0", null ],
    [ "RemoveField", "class_farm_manager.html#af89fd1e23fa93b728413f0d21479d8f7", null ],
    [ "m_farms", "class_farm_manager.html#a81c2ba034995fbbaa6f12bb1aa1c00c2", null ]
];
