# Supplementary material for: Modelling Skylarks (Alauda arvensis) to Predict Impacts of Changes in Land Management and Policy: Development and Testing of an Agent-Based Model
Source: PLoS One. 2013 Jun 6;8(6):e65803. doi: 10.1371/journal.pone.0065803 (PMC3675089; doi:10.1371/journal.pone.0065803)
Supplement: Supporting Information S4 — The skylark ODdox as a zipped archive. (ZIP) [file pone.0065803.s004.zip › Skylark_ODdox/class_field.js]

var class_field =
[
    [ "Field", "class_field.html#ac0c6485e9e4605cbe5c067c0e8daa123", null ],
    [ "DoDevelopment", "class_field.html#a2bd0621d00c6301b5648692220a790c9", null ]
];
