# Supplementary material for: Modelling Skylarks (Alauda arvensis) to Predict Impacts of Changes in Land Management and Policy: Development and Testing of an Agent-Based Model
Source: PLoS One. 2013 Jun 6;8(6):e65803. doi: 10.1371/journal.pone.0065803 (PMC3675089; doi:10.1371/journal.pone.0065803)
Supplement: Supporting Information S4 — The skylark ODdox as a zipped archive. (ZIP) [file pone.0065803.s004.zip › Skylark_ODdox/class_forest_element.js]

var class_forest_element =
[
    [ "ForestElement", "class_forest_element.html#a372e2e9a9b2d3e8092580ea22bf7ae08", null ],
    [ "DoDevelopment", "class_forest_element.html#abb95fd0271d913e9209303f8d21a366b", null ]
];
