# Supplementary material for: Modelling Skylarks (Alauda arvensis) to Predict Impacts of Changes in Land Management and Policy: Development and Testing of an Agent-Based Model
Source: PLoS One. 2013 Jun 6;8(6):e65803. doi: 10.1371/journal.pone.0065803 (PMC3675089; doi:10.1371/journal.pone.0065803)
Supplement: Supporting Information S4 — The skylark ODdox as a zipped archive. (ZIP) [file pone.0065803.s004.zip › Skylark_ODdox/class_freshwater.js]

var class_freshwater =
[
    [ "Freshwater", "class_freshwater.html#a22612df8df5146b76e5928ddaf3a2b49", null ]
];
