# Supplementary material for: Modelling Skylarks (Alauda arvensis) to Predict Impacts of Changes in Land Management and Policy: Development and Testing of an Agent-Based Model
Source: PLoS One. 2013 Jun 6;8(6):e65803. doi: 10.1371/journal.pone.0065803 (PMC3675089; doi:10.1371/journal.pone.0065803)
Supplement: Supporting Information S4 — The skylark ODdox as a zipped archive. (ZIP) [file pone.0065803.s004.zip › Skylark_ODdox/class_green_element.js]

var class_green_element =
[
    [ "GreenElement", "class_green_element.html#aa4610a38e28c7cb7aee6df161952659d", null ],
    [ "~GreenElement", "class_green_element.html#ad8cb2d595fd04089072fb6e6c0f49170", null ],
    [ "DoDevelopment", "class_green_element.html#aa2de31f70c9a460ba48c94a74f8ec943", null ]
];
