# Supplementary material for: Modelling Skylarks (Alauda arvensis) to Predict Impacts of Changes in Land Management and Policy: Development and Testing of an Agent-Based Model
Source: PLoS One. 2013 Jun 6;8(6):e65803. doi: 10.1371/journal.pone.0065803 (PMC3675089; doi:10.1371/journal.pone.0065803)
Supplement: Supporting Information S4 — The skylark ODdox as a zipped archive. (ZIP) [file pone.0065803.s004.zip › Skylark_ODdox/class_hedge_bank.js]

var class_hedge_bank =
[
    [ "HedgeBank", "class_hedge_bank.html#a2dd58ff44b7dd4914652616adc68d60b", null ],
    [ "DoDevelopment", "class_hedge_bank.html#a21c83a2267b78a44128bfa22c738a562", null ]
];
