# Supplementary material for: Modelling Skylarks (Alauda arvensis) to Predict Impacts of Changes in Land Management and Policy: Development and Testing of an Agent-Based Model
Source: PLoS One. 2013 Jun 6;8(6):e65803. doi: 10.1371/journal.pone.0065803 (PMC3675089; doi:10.1371/journal.pone.0065803)
Supplement: Supporting Information S4 — The skylark ODdox as a zipped archive. (ZIP) [file pone.0065803.s004.zip › Skylark_ODdox/class_hedges.js]

var class_hedges =
[
    [ "Hedges", "class_hedges.html#acab23e01aae81c3e6c231a01c6373e2f", null ],
    [ "DoDevelopment", "class_hedges.html#a96c0b902c107c92f76053bb52a8abf98", null ]
];
