# Supplementary material for: Modelling Skylarks (Alauda arvensis) to Predict Impacts of Changes in Land Management and Policy: Development and Testing of an Agent-Based Model
Source: PLoS One. 2013 Jun 6;8(6):e65803. doi: 10.1371/journal.pone.0065803 (PMC3675089; doi:10.1371/journal.pone.0065803)
Supplement: Supporting Information S4 — The skylark ODdox as a zipped archive. (ZIP) [file pone.0065803.s004.zip › Skylark_ODdox/class_i_d_map.js]

var class_i_d_map =
[
    [ "IDMap", "class_i_d_map.html#a0d9367e5fd17b1576ebab00d0377f822", null ],
    [ "~IDMap", "class_i_d_map.html#a27d662c8e29f3a47a7a5f88dbd702b55", null ],
    [ "ClearMapValue", "class_i_d_map.html#afb5a5a11873e8be7b5d3d93360692b20", null ],
    [ "GetMapValue", "class_i_d_map.html#a37d78ffc9e48f83ba653b38f858e335f", null ],
    [ "SetMapValue", "class_i_d_map.html#abb802ccdb52c3175543d32bc2cac3020", null ],
    [ "m_TheMap", "class_i_d_map.html#adbf9309815ddd78e95b5bb5583952046", null ],
    [ "maxx", "class_i_d_map.html#a642340ecadb5f7052b664ee602be4662", null ],
    [ "maxy", "class_i_d_map.html#af583e8b644933501e26401e4e798aa45", null ]
];
