# Supplementary material for: Modelling Skylarks (Alauda arvensis) to Predict Impacts of Changes in Land Management and Policy: Development and Testing of an Agent-Based Model
Source: PLoS One. 2013 Jun 6;8(6):e65803. doi: 10.1371/journal.pone.0065803 (PMC3675089; doi:10.1371/journal.pone.0065803)
Supplement: Supporting Information S4 — The skylark ODdox as a zipped archive. (ZIP) [file pone.0065803.s004.zip › Skylark_ODdox/class_l_e.js]

var class_l_e =
[
    [ "LE", "class_l_e.html#a336ccd4c5a9db959858b5f7da958ea49", null ],
    [ "~LE", "class_l_e.html#a1335ec152a7b628705019b2b416c4de2", null ],
    [ "AddArea", "class_l_e.html#a4fca0d9df11e3bb66d589c8b28f61277", null ],
    [ "BumpRunNum", "class_l_e.html#acb78cb607095218fcf69a15ea1bd702c", null ],
    [ "DoDevelopment", "class_l_e.html#a6e1aec9cbf5d64f3a5c55c64cc4974ec", null ],
    [ "ForceGrowthDevelopment", "class_l_e.html#a141fdd75b46440f1f7cc34597f73080d", null ],
    [ "ForceGrowthInitialize", "class_l_e.html#a1f29b8d35dd9a885f6001b44f8c1a878", null ],
    [ "ForceGrowthTest", "class_l_e.html#a17750337f42b89a921c2f81a285e2499", null ],
    [ "GetArea", "class_l_e.html#a02c80c0e56c55aa285026b99470e28b1", null ],
    [ "GetBorder", "class_l_e.html#aa72ec211da159acb0b61f8bb188274ba", null ],
    [ "GetCattleGrazing", "class_l_e.html#acd7a9becbb74d25e1715ea9251ec5248", null ],
    [ "GetCentroidX", "class_l_e.html#a28010cf04ac353a44882bcd8737bc661", null ],
    [ "GetCentroidY", "class_l_e.html#ace7fe63880c56717d03bfea3f4c055bb", null ],
    [ "GetCountryDesignation", "class_l_e.html#a4e7440de8f010219beca39ebbcd44027", null ],
    [ "GetDayDegrees", "class_l_e.html#a153c245e6d2f3d33c0bcce4285a6eaf8", null ],
    [ "GetDeadBiomass", "class_l_e.html#affcfc0dfe298d7c07a2328301396984e", null ],
    [ "GetDigestability", "class_l_e.html#aa97568da56b89076fbfb5db2ea11c690", null ],
    [ "GetElementType", "class_l_e.html#ae833c668c0f85acaa1d63e7fda8f80dd", null ],
    [ "GetFileType", "class_l_e.html#a32b4a11e1c77af95eab0ce99609679f4", null ],
    [ "GetGreenBiomass", "class_l_e.html#acc72c75b8c5153c93805c1ee145f6ae0", null ],
    [ "GetHigh", "class_l_e.html#afa1bdae36e9b970c29fd89cec5ea2893", null ],
    [ "GetInsectPop", "class_l_e.html#a9ef7e4d5d6ef77a07dac63940acdff15", null ],
    [ "GetLAGreen", "class_l_e.html#a50bb1bf615d2a66b019ae0340518750c", null ],
    [ "GetLastTreatment", "class_l_e.html#a3a8bf2302792e0048da90600e7c0e3da", null ],
    [ "GetLATotal", "class_l_e.html#af71ce5c9e84622298a36ce6f9ba1fd42", null ],
    [ "GetMapIndex", "class_l_e.html#af08f4de1fae2a2671af9c59c55a4e2b1", null ],
    [ "GetMapValid", "class_l_e.html#a5fdb0428b9133c2cdfdb0030a75aad04", null ],
    [ "GetMaxX", "class_l_e.html#a7b19b744941cc15e2de4b82c4c404668", null ],
    [ "GetMaxY", "class_l_e.html#a89f7678f4755f8c575b286a59d9bb665", null ],
    [ "GetMConstants", "class_l_e.html#aed155544ad4073917117418820343207", null ],
    [ "GetMDates", "class_l_e.html#a4f6d08af5e214af37f326d82cc53a104", null ],
    [ "GetMgtLoopDetectCount", "class_l_e.html#a9ded9e6a9db29ad4196aa28a68aade99", null ],
    [ "GetMgtLoopDetectDate", "class_l_e.html#a8372094ec82c39d7d6175b42b9c1efa3", null ],
    [ "GetMinX", "class_l_e.html#a36a8cd1baf51031574fb07467a7ae810", null ],
    [ "GetMinY", "class_l_e.html#a2bd0fe1e104ae8f72215b57984cd68a6", null ],
    [ "GetOldDays", "class_l_e.html#a4e68d3523fb8304eaf16a8410d737e5a", null ],
    [ "GetOwner", "class_l_e.html#afb372b1bb92770523be834c9baba44fd", null ],
    [ "GetOwnerFile", "class_l_e.html#a7c9ec98291a22990ae41997c4d293db0", null ],
    [ "GetOwnerIndex", "class_l_e.html#a8f34b5d0685b77df698d00be853c6ef6", null ],
    [ "GetPesticideCell", "class_l_e.html#a0cb797c13cd39541a8cda278b4682d82", null ],
    [ "GetPigGrazing", "class_l_e.html#a2bf6a0674fb24c54f864a31bb0bf9d60", null ],
    [ "GetPoison", "class_l_e.html#a19a7db283c540848f3cfeebfcfcad6a8", null ],
    [ "GetPoly", "class_l_e.html#ad0078bfc2a4ccb365ca781c49764bf69", null ],
    [ "GetRotIndex", "class_l_e.html#a0c65f80beec8f9a8e13c7e181c23a764", null ],
    [ "GetRunNum", "class_l_e.html#a664c0276c033250b7c2b366992830859", null ],
    [ "GetSignal", "class_l_e.html#a9e9b19d8216e6cfbaa9f85c35d4b5606", null ],
    [ "GetSkScrapes", "class_l_e.html#aeb8cc4f0ec94a64ac781511b2c63c78d", null ],
    [ "GetSoilType", "class_l_e.html#aa013befa477079bef72488a79a204e45", null ],
    [ "GetSubType", "class_l_e.html#aa9d76cbe5e96aed93b427c678da93d12", null ],
    [ "GetTrafficLoad", "class_l_e.html#a4a547274a373c410109cd4ef63967b0c", null ],
    [ "GetUnsprayedMarginPolyRef", "class_l_e.html#ab4b2e74eadd22bcb5f88a5607a352eae", null ],
    [ "GetValidX", "class_l_e.html#a98a5175ff9ff4e6c7185b14fea35fe81", null ],
    [ "GetValidY", "class_l_e.html#aee44270f28ab948e7c4db0b984ad5e43", null ],
    [ "GetVegAge", "class_l_e.html#ad476f444a338ea213672ade858e4603b", null ],
    [ "GetVegBiomass", "class_l_e.html#a3782f1172d21bca65444610f0fcc5b1a", null ],
    [ "GetVegCover", "class_l_e.html#ae0353ab682dbe4737a63693f25bf744d", null ],
    [ "GetVegDensity", "class_l_e.html#a5d059f76062afaa2467fb2c0982fa224", null ],
    [ "GetVegHeight", "class_l_e.html#adb6e01f7941394a411c81da3c0a1cd79", null ],
    [ "GetVegPatchy", "class_l_e.html#afe578ff690b4ddab48d7c91be60b140d", null ],
    [ "GetVegStore", "class_l_e.html#abd43535dd5420aa4bf593bc70b5950c7", null ],
    [ "GetVegType", "class_l_e.html#adb3dc6c2edd67fa2487c810a38791083", null ],
    [ "GetWeedBiomass", "class_l_e.html#a0411dd8fe645ff153a57a147814771a7", null ],
    [ "HasTramlines", "class_l_e.html#ad7eb420657315f290f6d29f654347180", null ],
    [ "Insecticide", "class_l_e.html#a5d1ba3961ec92e3946f5f1dbf18fc6e7", null ],
    [ "InsectMortality", "class_l_e.html#af520f47a947e188628b235360367b087", null ],
    [ "IsRecentlyMown", "class_l_e.html#afff3dfe1692f170ced5d43504a5f7d2d", null ],
    [ "IsRecentlySprayed", "class_l_e.html#a8fc92c8ebfb4c6dba4614cb99a4cc7d8", null ],
    [ "RecalculateBugsNStuff", "class_l_e.html#a0b89bfcbd779a93fe503631d5a1fe295", null ],
    [ "ReduceVeg", "class_l_e.html#a9ec598976b6dc23512dc1b71e90a9a67", null ],
    [ "ReduceVeg_Extended", "class_l_e.html#a8e1f600d4e878bb6f3454ade62a233a7", null ],
    [ "ReduceWeedBiomass", "class_l_e.html#a243313b247d0be048978e36a8086902e", null ],
    [ "ResetTrace", "class_l_e.html#a4789b088a34612a547a6316ac3c8939d", null ],
    [ "SetArea", "class_l_e.html#a46b4704cf576d699f791c206ed0ba5d5", null ],
    [ "SetBorder", "class_l_e.html#a88c99b2ef411f805e2d64511ab369d6c", null ],
    [ "SetCentroid", "class_l_e.html#aec9cc7072e876baad49b233a64ae2977", null ],
    [ "SetCopyTreatment", "class_l_e.html#ae9662549aca973a73516f04f4d91df1c", null ],
    [ "SetCountryDesignation", "class_l_e.html#a063c66b7fce7bb755a473ce372c83ad4", null ],
    [ "SetCropData", "class_l_e.html#a5845f080bce0669675b4e5337085ffe8", null ],
    [ "SetCropDataAll", "class_l_e.html#aa10cd62e3467fcaa5d780ffdef86d945", null ],
    [ "SetElementType", "class_l_e.html#a519d23b9c244a5c5e0e6b33a9a77fb41", null ],
    [ "SetFileType", "class_l_e.html#a19d17465dfb0467769389529d6886bee", null ],
    [ "SetGrowthPhase", "class_l_e.html#a7905fcb80c73d8fee92b07f870cb0e7b", null ],
    [ "SetHerbicideDelay", "class_l_e.html#afe671447aaa2bec78f6424bef310a5fb", null ],
    [ "SetHigh", "class_l_e.html#a60c592fdae4d00e96a2e962d92730f06", null ],
    [ "SetInsectPop", "class_l_e.html#ad1076835081dfe00de13306f5ee857f0", null ],
    [ "SetLastTreatment", "class_l_e.html#a6b40a7ccbe501ab116f07f5c73361b41", null ],
    [ "SetMapIndex", "class_l_e.html#a39519cc514493a5c5840dc688e4ca7bd", null ],
    [ "SetMapValid", "class_l_e.html#a4563437280ea48f8ed02777fc0c82c57", null ],
    [ "SetMaxX", "class_l_e.html#a944f3e0c2295db2d810f68809a4151bd", null ],
    [ "SetMaxY", "class_l_e.html#adb11de2463311e31b39136609296110a", null ],
    [ "SetMConstants", "class_l_e.html#a75d61115a2865af73c5cf5e04de62438", null ],
    [ "SetMDates", "class_l_e.html#ae579f7676bdb99a7ded41adfcc159caf", null ],
    [ "SetMgtLoopDetectCount", "class_l_e.html#a05e8bd20f6f7c39839d8f4d2d4e1c615", null ],
    [ "SetMgtLoopDetectDate", "class_l_e.html#ab1db5c8cccb14fb790c3b4b16a31bc32", null ],
    [ "SetMinX", "class_l_e.html#a186c031fcc90981ae4cbd237808ca34e", null ],
    [ "SetMinY", "class_l_e.html#a8a93aaf9d24845c24b21e1093ca87acf", null ],
    [ "SetMownDecay", "class_l_e.html#a7a144e15b0a965224ae9ff403b499f08", null ],
    [ "SetOldDays", "class_l_e.html#a4e371f6512b1b58959ec15d545218cb6", null ],
    [ "SetOwner", "class_l_e.html#a6c5364827a49ff426bb5ea4f9d303028", null ],
    [ "SetPesticideCell", "class_l_e.html#ace681beab69cbda2759dd92ce3accc0b", null ],
    [ "SetPoison", "class_l_e.html#a27702dedf90f6d838d7b9fde2043370f", null ],
    [ "SetPoly", "class_l_e.html#a357f567ec55284dedc94353c74941833", null ],
    [ "SetRotIndex", "class_l_e.html#a72bec1f5115050835b100afd4bea0f5f", null ],
    [ "SetSignal", "class_l_e.html#a986d93146dcc0e27871c1f40ad8eabe6", null ],
    [ "SetSoilType", "class_l_e.html#ad52a38300c843edfdd1226db4d69848d", null ],
    [ "SetSubType", "class_l_e.html#a558d823edfd46c114dd461b51fb0bfb9", null ],
    [ "SetTramlinesDecay", "class_l_e.html#a0241124c70e308c37f856d78a9beebe7", null ],
    [ "SetUnsprayedMarginPolyRef", "class_l_e.html#ab0cd38e65a7c86f88ab24c7ef37a78a7", null ],
    [ "SetValidXY", "class_l_e.html#a6a73dc9939004001b3d576d30b520e9c", null ],
    [ "SetVegBiomass", "class_l_e.html#a442814b9ad260a9ae9162955bdfa56c7", null ],
    [ "SetVegHeight", "class_l_e.html#ab56d780ecae4c8af111968afb6d99356", null ],
    [ "SetVegPatchy", "class_l_e.html#a23b6c8bd646a91b010022250186c86fb", null ],
    [ "SetVegStore", "class_l_e.html#ad212325484a07e84e0b04fa513d5c679", null ],
    [ "SetVegType", "class_l_e.html#a58102f4e17adff2db54143419968d4fc", null ],
    [ "StoreLAItotal", "class_l_e.html#a2609154122f69d92f6f7bded1d12307b", null ],
    [ "Tick", "class_l_e.html#a294ee1c8fbbb9d4e81c7f5b3499f918e", null ],
    [ "ToggleCattleGrazing", "class_l_e.html#a9248f76595d439451b7a7fc92ecf0031", null ],
    [ "TogglePigGrazing", "class_l_e.html#ab12a03f69a6b15a5cc8b60acd76298da", null ],
    [ "Trace", "class_l_e.html#a49061b0574972f0050f8bc55c0ec3e21", null ],
    [ "ZeroVeg", "class_l_e.html#a34a5d14a17ae1e8039b6c2aff84a2c00", null ],
    [ "ZeroVegAge", "class_l_e.html#a0a63d18ca410aa5394a4903b9186d348", null ],
    [ "m_area", "class_l_e.html#a155027ebba5bac82fb5b5a2fe720483a", null ],
    [ "m_border", "class_l_e.html#aaa46566840788c1df9bf7aea0ded4260", null ],
    [ "m_cattle_grazing", "class_l_e.html#adf76b9b6f5555de0410543802e9fc2f7", null ],
    [ "m_centroidx", "class_l_e.html#a5fdaa40b238698a78ead0c4a61fd1938", null ],
    [ "m_centroidy", "class_l_e.html#a021376a7a589df36ee1e4d06dd091ac6", null ],
    [ "m_countrydesignation", "class_l_e.html#a398dc3c6a35796a233b9f1f94314ca33", null ],
    [ "m_days_since_insecticide_spray", "class_l_e.html#abac5d505b2ef1f88a2cfbe1868c32c0a", null ],
    [ "m_ddegs", "class_l_e.html#a4b93ee4b747fa7475bf19bac8d3802a4", null ],
    [ "m_farmfunc_tried_to_do", "class_l_e.html#a7f665cdc474f20fc2cd30fe05dc944a0", null ],
    [ "m_file_type", "class_l_e.html#ac254852ceabc993b1e26ec21fe097e3b", null ],
    [ "m_herbicidedelay", "class_l_e.html#a9a0dc07bbfae4874f8f9291e17079217", null ],
    [ "m_high", "class_l_e.html#ac1f3fc9bb34fe713016b92f3af54eeff", null ],
    [ "m_is_in_map", "class_l_e.html#a6068548b72349b93009999496bb934d8", null ],
    [ "m_largeroad_load", "class_l_e.html#a811ce46ccfa41b25e5a0a557e496675a", null ],
    [ "m_lastindex", "class_l_e.html#a3b30e2e33f677ec8c1641221753d8add", null ],
    [ "m_lasttreat", "class_l_e.html#a83a8ca451cbd05c8319e2e7b0cfd7bc6", null ],
    [ "m_management_loop_detect_count", "class_l_e.html#aef51d0187517c4091f5d3bf726f390ef", null ],
    [ "m_management_loop_detect_date", "class_l_e.html#acc92ec754a450b02b667dcd2be4191df", null ],
    [ "m_map_index", "class_l_e.html#a60c8f3d49a0e35e2b1ca1157fb273b66", null ],
    [ "m_maxx", "class_l_e.html#a3b389fa88d6170e16aeed65caf341522", null ],
    [ "m_maxy", "class_l_e.html#acc09bac6d9cbd0367e42c5094ce62026", null ],
    [ "m_minx", "class_l_e.html#a68818c1c61e2f3361558728a6965f72b", null ],
    [ "m_miny", "class_l_e.html#a87fec8c7758d7628d7273343b0bdf500", null ],
    [ "m_monthly_traffic", "class_l_e.html#a848d6964130bedaa1f50c2e906a42a4f", null ],
    [ "m_mowndecay", "class_l_e.html#a3a8b771a18a005b2d52ea71f71e79163", null ],
    [ "m_olddays", "class_l_e.html#a00e8637a9213bbaf3c8ce45be6a54bcf", null ],
    [ "m_owner", "class_l_e.html#a79d2a31236c0525bf2b40a890b7f475f", null ],
    [ "m_owner_file", "class_l_e.html#a6eec13a219e1cb7620d4e72e9752f0d2", null ],
    [ "m_owner_index", "class_l_e.html#a9176007999da7dc38a4e74f20eec1b65", null ],
    [ "m_PesticideGridCell", "class_l_e.html#a019acde0118db86e46802cce6726ab13", null ],
    [ "m_pig_grazing", "class_l_e.html#ab8ca0f30dd380e0f40cef9777fe9ed67", null ],
    [ "m_poison", "class_l_e.html#a20df15cc2650f9bc922b5f67a0865081", null ],
    [ "m_poly", "class_l_e.html#aa7d0143f28edc90014b50b379f0fea4a", null ],
    [ "m_repeat_start", "class_l_e.html#a4197bc8c1f0e25df0672abc1650b3661", null ],
    [ "m_rot_index", "class_l_e.html#aa89456fa382a286288ed55beb76118d9", null ],
    [ "m_running", "class_l_e.html#a62273e0bc237ac910f17712e973d1390", null ],
    [ "m_signal_mask", "class_l_e.html#a177f9d4724a95ea87d82b65c51573d65", null ],
    [ "m_skylarkscrapes", "class_l_e.html#aba738615c4820b3baeec59bab9678aa7", null ],
    [ "m_smallroad_load", "class_l_e.html#a71992bff439a6cdb93907f068c4283b7", null ],
    [ "m_soiltype", "class_l_e.html#a5f7c1cb8ac300a14a9754cd4fcdf839a", null ],
    [ "m_squares_in_map", "class_l_e.html#ade5ecdf58b83d873e830d93fb3d567ce", null ],
    [ "m_subtype", "class_l_e.html#a786ccb2350f426c53216ddfdc25fd7ac", null ],
    [ "m_tramlinesdecay", "class_l_e.html#adc2fdcd1b1f3011fd48c6aa9b05e93b0", null ],
    [ "m_tried_to_do", "class_l_e.html#a66552186642f863a5b0288b7db50ff94", null ],
    [ "m_type", "class_l_e.html#addc9c1d3e2a346f0c4a86eb6968c3439", null ],
    [ "m_unsprayedmarginpolyref", "class_l_e.html#abc9fd63a06a296d026dac6907578a2f9", null ],
    [ "m_user", "class_l_e.html#a00b900e0226413f4d1339ec4d4261f04", null ],
    [ "m_valid_x", "class_l_e.html#a3d9748d950eedd8acf7c9c838b84e3ea", null ],
    [ "m_valid_y", "class_l_e.html#ab9d6ed8f14b7f89be5cd433dc0151873", null ],
    [ "m_vegage", "class_l_e.html#a294518e2c2a3213f477a8eda27da8c4f", null ],
    [ "m_vege_danger_store", "class_l_e.html#af771abb68af3f56318d21cec30852024", null ],
    [ "m_yddegs", "class_l_e.html#a9b9ccf48d9878ff2330802a57724a602", null ],
    [ "MConsts", "class_l_e.html#a33c93be7aee30ac6f9e4e1daec76b1b6", null ],
    [ "MDates", "class_l_e.html#a9e883ae30c77a131b778effcfd55eb4e", null ]
];
