# Supplementary material for: Modelling Skylarks (Alauda arvensis) to Predict Impacts of Changes in Land Management and Policy: Development and Testing of an Agent-Based Model
Source: PLoS One. 2013 Jun 6;8(6):e65803. doi: 10.1371/journal.pone.0065803 (PMC3675089; doi:10.1371/journal.pone.0065803)
Supplement: Supporting Information S4 — The skylark ODdox as a zipped archive. (ZIP) [file pone.0065803.s004.zip › Skylark_ODdox/class_l_e___type_class.js]

var class_l_e___type_class =
[
    [ "BackTranslateEleTypes", "class_l_e___type_class.html#a196ca51b02da2676dfd90219f3dd7425", null ],
    [ "BackTranslateVegTypes", "class_l_e___type_class.html#a3b231d3489ba037cbee6c26fa62bb2fd", null ],
    [ "TranslateEleTypes", "class_l_e___type_class.html#a38228409a0e42eeebb3c896a119df091", null ],
    [ "TranslateVegTypes", "class_l_e___type_class.html#adac6c30350a83acaa4d5ce0749d77a81", null ],
    [ "VegTypeToCurveNum", "class_l_e___type_class.html#afa22dde7a1894c9244a657485f16b670", null ]
];
