# Supplementary material for: Modelling Skylarks (Alauda arvensis) to Predict Impacts of Changes in Land Management and Policy: Development and Testing of an Agent-Based Model
Source: PLoS One. 2013 Jun 6;8(6):e65803. doi: 10.1371/journal.pone.0065803 (PMC3675089; doi:10.1371/journal.pone.0065803)
Supplement: Supporting Information S4 — The skylark ODdox as a zipped archive. (ZIP) [file pone.0065803.s004.zip › Skylark_ODdox/class_landscape.js]

var class_landscape =
[
    [ "~Landscape", "class_landscape.html#a6b5a3356a1b4b8e39b38975b3cc1c64d", null ],
    [ "Landscape", "class_landscape.html#ab59adab24b5c05e646c69a39f738ea93", null ],
    [ "AddBeetleBanks", "class_landscape.html#a560b80ff9c61a829bed0ddb952768a0b", null ],
    [ "AddGreenElement", "class_landscape.html#ab1cdaa67cf397cb227e27b2eb97571c5", null ],
    [ "AddToClusterList", "class_landscape.html#af04e5a8dc0859364d229f0071808fdab", null ],
    [ "AxisLoop", "class_landscape.html#abb56844c3b84d998ba55714beec3e44a", null ],
    [ "BackTranslateEleTypes", "class_landscape.html#a56aeba12cca25beb88f1bd72c72c3896", null ],
    [ "BackTranslateVegTypes", "class_landscape.html#a14cc04d25f445ad3049b267901e3c1a7", null ],
    [ "BeetleBankAdd", "class_landscape.html#a902a1280bc20ec6408aa52030f8f309f", null ],
    [ "BeetleBankPossible", "class_landscape.html#a1a0494c3ae588818948558564b990f78", null ],
    [ "BorderAdd", "class_landscape.html#a8ae2d49d25fce5183998e3cf5459f26e", null ],
    [ "BorderNeed", "class_landscape.html#a69b390a2cebbd2a87b881937c00bcef3", null ],
    [ "BorderScan", "class_landscape.html#a87328c840a705d807db9900530e9f596", null ],
    [ "BorderScan2", "class_landscape.html#adec6f211667d7472499973c3356d2bb7", null ],
    [ "BorderStep", "class_landscape.html#a3e144355241aa6170500dcfbd58c9edc", null ],
    [ "BorderTest", "class_landscape.html#a7eda7604f56020df9845fed478f46bbb", null ],
    [ "BuildingDesignationCalc", "class_landscape.html#a227c93b833147e058dc01ddfdd2af8bd", null ],
    [ "CalculateCentroids", "class_landscape.html#ad289a9297f27d8fc5c6bcf523f4ea958", null ],
    [ "CentroidSpiralOut", "class_landscape.html#a507c6b71bf25e5e2b035ad1e52f934f1", null ],
    [ "ChangeMapMapping", "class_landscape.html#a0ba04118432c33397ff29dd042086d06", null ],
    [ "CIPELandscapeMaker", "class_landscape.html#a3cbd9da5a9f9ffa7bfb76db9e167b463", null ],
    [ "CorrectCoords", "class_landscape.html#a852f83901b5ffa9f37298f3e23267c38", null ],
    [ "CorrectHeight", "class_landscape.html#afa195f115ae6324863d507efe5b4c644", null ],
    [ "CorrectWidth", "class_landscape.html#a65c4474c1506f4b57fa44b3365f454fc", null ],
    [ "CountMapSquares", "class_landscape.html#a447735d205f581b0122234b7a48b2322", null ],
    [ "DumpAllSymbolsAndExit", "class_landscape.html#add21bf9fdc8d646821ededde081bb6ee", null ],
    [ "DumpCentroids", "class_landscape.html#ad07f7e70cd3b1ee130b19e3e1c1f251b", null ],
    [ "DumpMap", "class_landscape.html#af124699bc7d9eb6628d6e4dc39602f30", null ],
    [ "DumpMapGraphics", "class_landscape.html#a4cfd9143135b93cf135f5f277b4c09fa", null ],
    [ "DumpMapInfoByArea", "class_landscape.html#a73133f201cc9f36b032c97e905f0c839", null ],
    [ "DumpPublicSymbols", "class_landscape.html#a5c19e6830322763b3df55ec44d6a60ae", null ],
    [ "DumpTreatCounters", "class_landscape.html#a9b31ebbb7bdd7f347bc480ee131aa25c", null ],
    [ "DumpVegAreaData", "class_landscape.html#a8733dd61e09eca2ac7431da5f88b3645", null ],
    [ "EventDump", "class_landscape.html#a2a4b246ea5d04883cbd280bb55a301f2", null ],
    [ "EventtypeToString", "class_landscape.html#a490ebbde8ca4856762a586b37de3d504", null ],
    [ "FillVegAreaData", "class_landscape.html#a489a30a1f6e3de36ba6ec1072c38b9d6", null ],
    [ "FindFieldCenter", "class_landscape.html#a2d21d2e7d4266ba19420f7b19f43ba59", null ],
    [ "FindLongestAxis", "class_landscape.html#a8d6dc698e0b56e66fd70b0b1adfad56c", null ],
    [ "FindValidXY", "class_landscape.html#ab6acf9708e35b5c509c73c6abb43d373", null ],
    [ "ForceArea", "class_landscape.html#ab6887480706a4031bd32940c95185fd4", null ],
    [ "GetNextSeed", "class_landscape.html#a930675d50d1e15f498c7a2b5710be47c", null ],
    [ "GetVegArea", "class_landscape.html#a410c5227c926ea9535201d871e5c8222", null ],
    [ "hb_Add", "class_landscape.html#af11870dd28581a355182cf6425717174", null ],
    [ "hb_AddNewHedgebanks", "class_landscape.html#a5e948f53e20ef6ad67033853e65f20bd", null ],
    [ "hb_Cleanup", "class_landscape.html#ad5abafdd505f7e686ea1060858d27bff", null ],
    [ "hb_ClearPolygon", "class_landscape.html#aa700c125699576a8111c12d875fef336", null ],
    [ "hb_DownPolyNumbers", "class_landscape.html#a8f5678f3eac5c893dc537d7932592819", null ],
    [ "hb_FindBoundingBox", "class_landscape.html#af6248fcbb7034a788a45e49b6366cb95", null ],
    [ "hb_FindHedges", "class_landscape.html#a89710ad9a6d7f885564b413f857a41bf", null ],
    [ "hb_GenerateHBPolys", "class_landscape.html#a1688dc8733ba17292d6d2a6300d94f08", null ],
    [ "hb_HasNeighbourColor", "class_landscape.html#a6db161b3dedfbfd0ac8b504b060b7a58", null ],
    [ "hb_HasOtherNeighbour", "class_landscape.html#adcbb8d44da70e9b6737edccb49109f20", null ],
    [ "hb_MapBorder", "class_landscape.html#a12f4d7266a65d4a8d6dcb6f0612fb8bc", null ],
    [ "hb_MarkTheBresenhamWay", "class_landscape.html#ac6e1189c3f6d9e7cd738eff416efcd3b", null ],
    [ "hb_MarkTopFromLocalMax", "class_landscape.html#aacbfe50751259eab6c80d28d0abc828a", null ],
    [ "hb_MaxUnpaintedNegNeighbour", "class_landscape.html#a3eee1a571f8ab0bbdc8106c858afa2d4", null ],
    [ "hb_PaintBorder", "class_landscape.html#a320820133d9b59c8cc95276fb18a4020", null ],
    [ "hb_PaintWhoHasNeighbourColor", "class_landscape.html#acd4f25514dec7025ef1a52219e18f461", null ],
    [ "hb_ResetColorBits", "class_landscape.html#aafe624a2df619c64207fcd2d4aff6a5d", null ],
    [ "hb_RestoreHedgeCore", "class_landscape.html#a2491ecd61a785b84012a7f8d0784f404", null ],
    [ "hb_StripingDist", "class_landscape.html#a679be2731c566c20af6cd71f1967e674", null ],
    [ "hb_UpPolyNumbers", "class_landscape.html#af3a388de97bfd4d44384552e31a4fbf8", null ],
    [ "IncTreatCounter", "class_landscape.html#a2d6e71b6bb813b4fc4ba9aa61c514c66", null ],
    [ "MagicMapP2PolyRef", "class_landscape.html#ac59bc8612406323c13a196c3675884e6", null ],
    [ "MakeCluster", "class_landscape.html#a4f618455f961f7a9f849396d479fb98b", null ],
    [ "ModifyPolyRef", "class_landscape.html#a5946dce5f25c86fbdcd4b259d49db897", null ],
    [ "NewElement", "class_landscape.html#a833e3351a4630b9b28256295fd3cd45e", null ],
    [ "OrchardBorderAdd", "class_landscape.html#a10a52228162bba8dc91eebc7a40471e6", null ],
    [ "PolysDump", "class_landscape.html#aeeb40765cca33715102bdcb0ef671766", null ],
    [ "PolysRemoveInvalid", "class_landscape.html#abef93a3480073dd23c7ecb1a00c44e21", null ],
    [ "PolysValidate", "class_landscape.html#adf4a32306b6dc491132d0926b9f4d7ba", null ],
    [ "PolytypeToString", "class_landscape.html#a7558b1f2552a9a96b79564564f9994bd", null ],
    [ "RandomLocation", "class_landscape.html#a6c94ffb4a27d7d746b7ff404e6d89d4d", null ],
    [ "ReadInput", "class_landscape.html#ae9858bcce350e8829166d67d4ade8a9d", null ],
    [ "ReadPolys", "class_landscape.html#ae1b6c716ab7fd93e369620de0deec907", null ],
    [ "ReadSymbols", "class_landscape.html#ac2de72c4cb980dff2634a85dd286f3d7", null ],
    [ "SetLESignal", "class_landscape.html#a651310ef24f41314a9a4bcb9caee39c5", null ],
    [ "SetPolyMaxMinExtents", "class_landscape.html#aade797445215f159550b1dffe9d2806f", null ],
    [ "SkylarkEvaluation", "class_landscape.html#a0fdca40240a03fe0065e8082745b4f1e", null ],
    [ "StepOneValid", "class_landscape.html#afabc95ae2486ce028aab2acc7ddabbae", null ],
    [ "SupplyCountryDesig", "class_landscape.html#a2815370890b6a89839368ad278e73189", null ],
    [ "SupplyDayDegrees", "class_landscape.html#a115d260723ecfe416380eabb9a0dd4c2", null ],
    [ "SupplyDayInMonth", "class_landscape.html#a6348d3f0a449394f788af5b5729c7bf5", null ],
    [ "SupplyDayInYear", "class_landscape.html#a88fbc94a70b02ba9c60b5198599f7a51", null ],
    [ "SupplyDaylength", "class_landscape.html#a1cfc2419dfa8c5148dfa1b44fc762305", null ],
    [ "SupplyDaylength", "class_landscape.html#ab9f16e8d718506643d877318a8c6a95b", null ],
    [ "SupplyDeadBiomass", "class_landscape.html#a1940653d9ba54d3f9455503edf549822", null ],
    [ "SupplyDeadBiomass", "class_landscape.html#a89fd457ab3c8748adee686a022e77c22", null ],
    [ "SupplyElementSubType", "class_landscape.html#acfec9debded22bf3bc8ea3ec9828b86e", null ],
    [ "SupplyElementSubType", "class_landscape.html#a8c22377c9ddd588a8f0cec8eb178dadb", null ],
    [ "SupplyElementType", "class_landscape.html#ad701b46388f4c9deeabbf1a37c23ba74", null ],
    [ "SupplyElementType", "class_landscape.html#a9758668b7f3b65ed5b6ce07bbcfd3e94", null ],
    [ "SupplyElementTypeCC", "class_landscape.html#a170494bcfd3c9d8b294bbead9669d12a", null ],
    [ "SupplyElementTypeFromVector", "class_landscape.html#a6575d4a9abdd4b8b0800a739f91b3b5c", null ],
    [ "SupplyFarmArea", "class_landscape.html#a66c10d0384c8823c3797a2b00d6c8be3", null ],
    [ "SupplyFarmIntensity", "class_landscape.html#a45662097aefed083b4a8556b8f85d08f", null ],
    [ "SupplyFarmIntensity", "class_landscape.html#ae62dcdb94f72b8c5733109c064c83c6b", null ],
    [ "SupplyFarmOwner", "class_landscape.html#a9e4f41c4422773afcde244f7e8e45aa9", null ],
    [ "SupplyFarmOwner", "class_landscape.html#a668a2e8e9c0b65e5ba4ecbaf427caeaa", null ],
    [ "SupplyFarmOwnerIndex", "class_landscape.html#a841ce6d7c9bc6ededcaa7c1e850d20c9", null ],
    [ "SupplyFarmOwnerIndex", "class_landscape.html#a06f8f3ec4f64f5fbc8bc36c1329273eb", null ],
    [ "SupplyFarmType", "class_landscape.html#a42d0041c815acd62ffaf08c546fbd12e", null ],
    [ "SupplyFarmType", "class_landscape.html#adf88d934579ceb51dc035e8ce251eb60", null ],
    [ "SupplyGlobalDate", "class_landscape.html#a0eb617f757d0184f7cebe4898a37e60c", null ],
    [ "SupplyGlobalRadiation", "class_landscape.html#a4bab2381fbcdb2e009725f73314b536e", null ],
    [ "SupplyGlobalRadiation", "class_landscape.html#aaef0b26983f15690920dc78a1d7ac127", null ],
    [ "SupplyGrazingPressure", "class_landscape.html#af2ce1058507fd5cea3f1c39c4321e5ed", null ],
    [ "SupplyGrazingPressure", "class_landscape.html#a5f985df87fda6654b8d28023ac5801b3", null ],
    [ "SupplyGrazingPressureVector", "class_landscape.html#ae85283bcdd59acf8df8a9bfd62707e6b", null ],
    [ "SupplyGreenBiomass", "class_landscape.html#acde0afe29c503e6d8d7a6e77c74ffc01", null ],
    [ "SupplyGreenBiomass", "class_landscape.html#ab8aa3c874ba0d9b4fc033f0aa8c74096", null ],
    [ "SupplyHasTramlines", "class_landscape.html#aa984845871d15fc1db9a0425994c957c", null ],
    [ "SupplyHasTramlines", "class_landscape.html#a3ddcb0de3338065663db968d83abf73b", null ],
    [ "SupplyInsects", "class_landscape.html#a4c33c8d56352bcd963e9b023f2c54494", null ],
    [ "SupplyInsects", "class_landscape.html#aee421a203617b16fd7126556dc1f23ae", null ],
    [ "SupplyIsGrass", "class_landscape.html#addc04d6af856d955b5716a3ae1fa76d7", null ],
    [ "SupplyJustMown", "class_landscape.html#a2d5f0e0dbd336f4b6dd9d0c07e932495", null ],
    [ "SupplyJustMownVector", "class_landscape.html#aa52f17387084ec7af211d2312a3a1619", null ],
    [ "SupplyJustSprayed", "class_landscape.html#a84c9a2b40d130210c0fad3aba2418437", null ],
    [ "SupplyJustSprayed", "class_landscape.html#a0ec4dc3a38c7a5998844cbf19e674450", null ],
    [ "SupplyJustSprayedVector", "class_landscape.html#a056f6793911eeab5b0057f4a6d978532", null ],
    [ "SupplyLAGreen", "class_landscape.html#a60d48ecf147600162336c155af618c23", null ],
    [ "SupplyLAGreen", "class_landscape.html#a554a556dc2d33f999ee92d1b8c6b9e63", null ],
    [ "SupplyLargestPolyNumUsed", "class_landscape.html#adf49d0c8b3dabf32d9049b7f8c8aed6e", null ],
    [ "SupplyLastTreatment", "class_landscape.html#acac95dd742a8dbb471470bba41eeae97", null ],
    [ "SupplyLastTreatment", "class_landscape.html#a67e035f81c01511cddb57621f82846d5", null ],
    [ "SupplyLATotal", "class_landscape.html#ae7478904379a42b1e1e8346e7f5484cb", null ],
    [ "SupplyLECount", "class_landscape.html#ac8e998a6dfe6f6c4ab87f25d295de815", null ],
    [ "SupplyLENext", "class_landscape.html#a52dc11a58b1c7ba1d75be696c7048813", null ],
    [ "SupplyLEPointer", "class_landscape.html#a745dab361f8a5fc2b15c8d28b72bbec5", null ],
    [ "SupplyLEReset", "class_landscape.html#a4b4d7ec08d2ab214a9672965573cf5d5", null ],
    [ "SupplyLESignal", "class_landscape.html#af235afbe8e2c00e79f78cdf694f3d0d8", null ],
    [ "SupplyMagicMapP", "class_landscape.html#a88460065a03a127d5fb4b470e7f1c234", null ],
    [ "SupplyMeanTemp", "class_landscape.html#a7009fa83a9abb86c3aa37372bd85ea3d", null ],
    [ "SupplyMonth", "class_landscape.html#af80053ca6bed251af86e363b2ee422b4", null ],
    [ "SupplyNumberOfPolygons", "class_landscape.html#af8fc95b5ea25f5c754d608a3c00e6e6c", null ],
    [ "SupplyPesticide", "class_landscape.html#a0657052a1bd1a991b5f998bc91cdaac2", null ],
    [ "SupplyPesticide", "class_landscape.html#a6ff9462b7140ec2476dea835481cf38a", null ],
    [ "SupplyPesticideCell", "class_landscape.html#a98457664601d9cb7a6496a615cd5c6af", null ],
    [ "SupplyPesticideType", "class_landscape.html#aa15868cff00cf36aa2bceba664cae926", null ],
    [ "SupplyPolygonAreaVector", "class_landscape.html#a5e2cd4a38994c64e1174f4b45b379f97", null ],
    [ "SupplyPolyRef", "class_landscape.html#ac6ae7e004790d1ac43a9a434a801815b", null ],
    [ "SupplyPolyRefCC", "class_landscape.html#a1457e6f0974b39ef275848850359e20b", null ],
    [ "SupplyPolyRefIndex", "class_landscape.html#a98205d4368f61e31169487bb6261a6d0", null ],
    [ "SupplyPolyRefVector", "class_landscape.html#ac94f9c4450e1714dcd7962d95becb6d3", null ],
    [ "SupplyRain", "class_landscape.html#a770d4323a95cb9d365c753e30140bdd2", null ],
    [ "SupplyRain", "class_landscape.html#a2f7992a21bbb82b49d2923533661fdb0", null ],
    [ "SupplyRainPeriod", "class_landscape.html#ab176e16148bea890db86fb7ed11b79e1", null ],
    [ "SupplyRoadWidth", "class_landscape.html#afa1b2165094ff523645ce2790f1afc87", null ],
    [ "SupplyRodenticide", "class_landscape.html#ad1e16ccafd273482b62702d40a10acb3", null ],
    [ "SupplyShouldSpray", "class_landscape.html#aa68eaa5336ff9e181da4593916cb55e3", null ],
    [ "SupplySimAreaHeight", "class_landscape.html#a17a435da55bb587d4a505871e8b13635", null ],
    [ "SupplySimAreaWidth", "class_landscape.html#a8dd389e42b91413232dba2fc2b869dc3", null ],
    [ "SupplySkScrapes", "class_landscape.html#a84505c5b0ac00a145d23db004f2e44ee", null ],
    [ "SupplySnowcover", "class_landscape.html#ae21cc6380b7074436100f707d451e84d", null ],
    [ "SupplySnowcover", "class_landscape.html#a39f5cda99e9639b7a89c69330aafcf14", null ],
    [ "SupplyTemp", "class_landscape.html#a1a7f856ed1ea6bd1c36e17ad76c97cc1", null ],
    [ "SupplyTemp", "class_landscape.html#ad928e8e184e788e376b29cabf2d63676", null ],
    [ "SupplyTempPeriod", "class_landscape.html#ad5f0cca6485d080fe972a669eb6e39ba", null ],
    [ "SupplyTrafficLoad", "class_landscape.html#aabbe6784fd519e1af943a7b78ea93a04", null ],
    [ "SupplyTrafficLoad", "class_landscape.html#a84ffd75943b734c34c167cfdea1feb89", null ],
    [ "SupplyTreeAge", "class_landscape.html#ae2a22700cc216475e68e8cf8d06c6e10", null ],
    [ "SupplyTreeAge", "class_landscape.html#a665cc8bf64958930e58885462cfba8be", null ],
    [ "SupplyTreeHeight", "class_landscape.html#a4a64a14c124ec515d63d1791423c0d46", null ],
    [ "SupplyTreeHeight", "class_landscape.html#a6744e29839999ad4be5084028a3b3b7a", null ],
    [ "SupplyUnderGrowthWidth", "class_landscape.html#a43c6b2486ae64e4d188f57a51d374fbc", null ],
    [ "SupplyUnderGrowthWidth", "class_landscape.html#ac365433fa849ea0400ddfc15196f0f7e", null ],
    [ "SupplyValidX", "class_landscape.html#ac41ca6cd21e117b955e1a8c6d6f98f56", null ],
    [ "SupplyValidY", "class_landscape.html#aa236850eaf1850cf4f0641109029a563", null ],
    [ "SupplyVegAge", "class_landscape.html#aa053cc3e15d4b3db1ca7b06ebe1b9442", null ],
    [ "SupplyVegAge", "class_landscape.html#a771edb7755ae9f81e84628747c267704", null ],
    [ "SupplyVegBiomass", "class_landscape.html#afaa4f93d5f38f2e4596b1020344400c3", null ],
    [ "SupplyVegBiomass", "class_landscape.html#a30038cfe3076fba5ad4b78463d4da655", null ],
    [ "SupplyVegBiomassVector", "class_landscape.html#ab2ee658f99de9a0d6e45f7c7937b21e9", null ],
    [ "SupplyVegCover", "class_landscape.html#a2caa8166300a886c8b55be75c97e0522", null ],
    [ "SupplyVegCover", "class_landscape.html#ad1579ad1309d4128db391b1bcaa2f84c", null ],
    [ "SupplyVegCoverVector", "class_landscape.html#ada3f8cfc1be79e677323c73a2f9d0616", null ],
    [ "SupplyVegDensity", "class_landscape.html#a26543b160f67aacaa4b55175bf8ddaa1", null ],
    [ "SupplyVegDensity", "class_landscape.html#a6b6e1ace4f6b12f0cc7610e13330a953", null ],
    [ "SupplyVegDigestability", "class_landscape.html#aae31fc96ca4e18feb63729c8e066d13b", null ],
    [ "SupplyVegDigestability", "class_landscape.html#a01168308629365c5201cc85bcc594579", null ],
    [ "SupplyVegDigestabilityVector", "class_landscape.html#a27a6382086fc490c3c0789dfa2170b84", null ],
    [ "SupplyVegHeight", "class_landscape.html#a4c6f5b9e7867ca91c5e81e60b9d8071e", null ],
    [ "SupplyVegHeight", "class_landscape.html#a46fe6ef36516eae498f4b21893f468aa", null ],
    [ "SupplyVegHeightVector", "class_landscape.html#a1a53dd1a93d0acee155e778b98ab4859", null ],
    [ "SupplyVegPatchy", "class_landscape.html#abe63ec57a3d25532d0e85518cf14ae02", null ],
    [ "SupplyVegPatchy", "class_landscape.html#a9766b156b204f5c4b75746c586110382", null ],
    [ "SupplyVegType", "class_landscape.html#ad1b6ee2d562137700c68480033229e28", null ],
    [ "SupplyVegType", "class_landscape.html#a398df1d63e0e92623cc6a40b1239754c", null ],
    [ "SupplyVegTypeVector", "class_landscape.html#acf8abc4808c73791a3a3db64f3d85022", null ],
    [ "SupplyVersion", "class_landscape.html#acce723b59fdc1e87cef9042f13c0658d", null ],
    [ "SupplyWeedBiomass", "class_landscape.html#a4c579e278d64f5cd213386c64f2c5ec5", null ],
    [ "SupplyWeedBiomass", "class_landscape.html#aa3da12b8bb843d5adadbce2d593d0f03", null ],
    [ "SupplyWind", "class_landscape.html#a2e37627eb930bb858d77227df02b634d", null ],
    [ "SupplyWind", "class_landscape.html#ab942688208ebe289219b5f47ec04d0c2", null ],
    [ "SupplyWindDirection", "class_landscape.html#a6eedf32ad282e45b6462c3f3d66dd20f", null ],
    [ "SupplyWindPeriod", "class_landscape.html#a241ba58f6c7894be56e09ad30c928f9b", null ],
    [ "SupplyYear", "class_landscape.html#a862b16ac833218c66adf43cc4bd8c4db", null ],
    [ "SupplyYearNumber", "class_landscape.html#a0b64de9b26a9d8dec96140304542f8ca", null ],
    [ "TestCropManagement", "class_landscape.html#a0f1b5374706eb00cddc9ecdb4692dd83", null ],
    [ "Tick", "class_landscape.html#aa35b5d893e1c66b6c1a2460f015ce28c", null ],
    [ "TickHour", "class_landscape.html#afa1ef62adc8a40a0bdcf57a45e2fe4aa", null ],
    [ "TickMinute", "class_landscape.html#aa015cdd3d874499607b446f2de5aa385", null ],
    [ "TranslateEleTypes", "class_landscape.html#a93718d8bcbe4410fb6fc0d7385943fb9", null ],
    [ "TranslateVegTypes", "class_landscape.html#a9aba420ab12850abacc51c8a135209f8", null ],
    [ "TurnTheWorld", "class_landscape.html#a4d37d3e2880086f9e6d43ef19bbf35be", null ],
    [ "UMarginTest", "class_landscape.html#aee48d463b282bc331cf0c434b9e399ea", null ],
    [ "UnsprayedMarginAdd", "class_landscape.html#af8e2ed6d8e9cfa8a5aad07edfaf78783", null ],
    [ "UnsprayedMarginScan", "class_landscape.html#a1fb32ad7725676d666999796b13b918b", null ],
    [ "VegDump", "class_landscape.html#a0ddc08dc9a697cf6e1d8c54ddf688dbf", null ],
    [ "VegtypeToString", "class_landscape.html#aa610fedfef3329d3005beb38047afa36", null ],
    [ "Warn", "class_landscape.html#aea129b50deb5a7595eb506e04797746e", null ],
    [ "hb_border_pixels", "class_landscape.html#a50b20bd394710d98f4eb47ba76933071", null ],
    [ "hb_core_pixels", "class_landscape.html#a033a5174a9361850111aba8691ba1999", null ],
    [ "hb_first_free_poly_num", "class_landscape.html#afcda2182cfb92ac234fb47ccb5a0fc23", null ],
    [ "hb_hedges", "class_landscape.html#a6ef65b0aaf1aa806d8dec1c53a0f6037", null ],
    [ "hb_height", "class_landscape.html#ab1dd23ac7a69791d41161106ec5204f1", null ],
    [ "hb_map", "class_landscape.html#a5f0a489f10af56a88f3fdc89f1c842a6", null ],
    [ "hb_max_x", "class_landscape.html#aeabaa3ab87340a8ad5040668f8ffe710", null ],
    [ "hb_max_y", "class_landscape.html#af6a6a89a894ff324e4cf718f9fb664cf", null ],
    [ "hb_min_x", "class_landscape.html#a4db7e7e07c1a0c4f7d4cf345fde9b8b6", null ],
    [ "hb_min_y", "class_landscape.html#a139d9d5032d709d014d286e60b57ed92", null ],
    [ "hb_new_hbs", "class_landscape.html#a23e33210343a5b8f5ddd245c93131231", null ],
    [ "hb_size", "class_landscape.html#a5daa227e64444d0198b2d5eeb0ccff77", null ],
    [ "hb_width", "class_landscape.html#a597c21cbd0d4a51163b1807b3f509ac7", null ],
    [ "l_vegtype_areas", "class_landscape.html#aa65ee0e8ab7fe3ae566edc25bd35ddee", null ],
    [ "le_signal_index", "class_landscape.html#ab619bdd9397bd04996ce8074f47ac258", null ],
    [ "m_elems", "class_landscape.html#aac12681bf312d3253d0f67279fae2a9f", null ],
    [ "m_FarmManager", "class_landscape.html#a2bd06131828cb2cf53b677999c941226", null ],
    [ "m_farmmapping", "class_landscape.html#a1d04affbd79246221cee3d1253197ab1", null ],
    [ "m_height", "class_landscape.html#a11c67ccb8acc39cb79ec34a7ec5623bb", null ],
    [ "m_height10", "class_landscape.html#a0a9888d3b583a22b3744b37ee58278ea", null ],
    [ "m_land", "class_landscape.html#ac7eaaba307f3d3ba29891cde281197aa", null ],
    [ "m_LargestPolyNumUsed", "class_landscape.html#a0e9b439aca0348baef7b9a817f2ce070", null ],
    [ "m_PesticideType", "class_landscape.html#a6b49476a21693cb3bf898f4b15cf1b49", null ],
    [ "m_RodenticideManager", "class_landscape.html#a8cad85a3c8860ac28c211134729ca2bd", null ],
    [ "m_toxShouldSpray", "class_landscape.html#a66a17d3d1423f96cae8f3e3e421e743c", null ],
    [ "m_treatment_counts", "class_landscape.html#abb38fc498ffdf5bb92b54aeca877b2f2", null ],
    [ "m_versioninfo", "class_landscape.html#a7115427e27614cafe6b07206ba1a710c", null ],
    [ "m_width", "class_landscape.html#a0ef2dcbaaef58776e3a7a426f7d2d5f5", null ],
    [ "m_width10", "class_landscape.html#a7eb8a2660aac90a000b683ee006c197a", null ],
    [ "m_x_add", "class_landscape.html#ada45ca4aa8ee347fdf769a9dcef22681", null ],
    [ "m_y_add", "class_landscape.html#a8f91033a928b32810f4e3a050515529b", null ]
];
