# Supplementary material for: Modelling Skylarks (Alauda arvensis) to Predict Impacts of Changes in Land Management and Policy: Development and Testing of an Agent-Based Model
Source: PLoS One. 2013 Jun 6;8(6):e65803. doi: 10.1371/journal.pone.0065803 (PMC3675089; doi:10.1371/journal.pone.0065803)
Supplement: Supporting Information S4 — The skylark ODdox as a zipped archive. (ZIP) [file pone.0065803.s004.zip › Skylark_ODdox/class_large_road.js]

var class_large_road =
[
    [ "LargeRoad", "class_large_road.html#abf2765e86a97e5f8cf7a257aab4845e1", null ],
    [ "GetTrafficLoad", "class_large_road.html#a48ce5bb208b9d0b1225800d3962d9a9c", null ]
];
